# Supplementary material for: Neuromodulation of the cerebellum rescues movement in a mouse model of ataxia
Source: Nat Commun. 2021 Feb 26;12:1295. doi: 10.1038/s41467-021-21417-8 (PMC7910465; doi:10.1038/s41467-021-21417-8)
Supplement: Supplementary file 4 — Supplementary Data 1 [file 41467_2021_21417_MOESM4_ESM.xlsx]

## Sheet: Supplementary Data 1
Comparison	Normalization?	Statistical Test	Post-Hoc Multiple Comparisons Test	n	Mean(s) ± SEM	Raw Mean(s) ± SEM	Probability	Significant?	Figure
Normalized Car8wdl Latency to Fall (No)	Yes; Mutant Baseline	Two-Way ANOVA, Repeated Measures	Sidak's	8	1.000 ± 0.251 (Before); 0.975 ± 0.211 (±DBS)	58.75 ± 14.74 s (Before); 57.30 ± 12.41 s (±DBS)	p>0.9999	No	1, Supplementary 1
Normalized Car8wdl Latency to Fall (0 Hz)	Yes; Mutant Baseline	Two-Way ANOVA, Repeated Measures	Sidak's	12	1.000 ± 0.237 (Before); 1.190 ± 0.235 (±DBS)	38.72 ± 9.18 s (Before); 46.06 ± 9.11 s (±DBS)	p=0.8421	No	1, Supplementary 1
Normalized Car8wdl Latency to Fall (2 Hz)	Yes; Mutant Baseline	Two-Way ANOVA, Repeated Measures	Sidak's	6	1.000 ± 0.441 (Before); 1.171 ± 0.439 (±DBS)	48.44 ± 21.36 s (Before); 56.72 ± 21.27 s (±DBS)	p=0.9869	No	Supplementary 1
Normalized Car8wdl Latency to Fall (13 Hz)	Yes; Mutant Baseline (includes non-responders)	Two-Way ANOVA, Repeated Measures	Sidak's	12	1.000 ± 0.138 (Before); 1.503 ± 0.221 (±DBS)	39.84 ± 5.52 s (Before); 59.90 ± 8.82 s (±DBS)	p=0.0095	Yes	1, Supplementary 1
Normalized Car8wdl Latency to Fall (20 Hz)	Yes; Mutant Baseline (includes non-responders)	Two-Way ANOVA, Repeated Measures	Sidak's	14	1.000 ± 0.259 (Before); 1.684 ± 0.408 (±DBS)	43.67 ± 11.31 s (Before); 73.55 ± 17.82 s (±DBS)	p<0.0001	Yes	Supplementary 14
Normalized Car8wdl Latency to Fall (130 Hz)	Yes; Mutant Baseline	Two-Way ANOVA, Repeated Measures	Sidak's	12	1.000 ± 0.146 (Before); 1.130 ± 0.170 (±DBS)	44.70 ± 6.51 s (Before); 50.50 ± 7.58 s (±DBS)	p=0.9796	No	Supplementary 1
Days 1-4, P21 Car8wdl Latency to Fall (No) vs. P21 Control Latency to Fall (No)	No	Two-Way ANOVA, Repeated Measures with Mixed-Effects	Tukey's	7 (Control); 4 (Car8wdl)	N/A	Day 1: 170.75 ± 21.81 s (Control) vs. 40.13 ± 6.28 s (Car8wdl); Day 2: 232.39 ± 26.97 s (Control) vs. 72.50 ± 5.30 s (Car8wdl); Day 3: 243.96 ± 14.34 s (Control) vs. 83.31 ± 11.50 s (Car8wdl); Day 4: 238.54 ± 20.88 s (Control) vs. 102.50 ± 9.94 s (Car8wdl)	p<0.0001 (Day 1); p<0.0001 (Day 2); p<0.0001 (Day 3); p<0.0001 (Day 4)	Yes	Supplementary 2
Days 8-11, P21 Car8wdl Latency to Fall (No) vs. P21 Control Latency to Fall (No)	No	Two-Way ANOVA, Repeated Measures with Mixed-Effects	Tukey's	7 (Control); 4 (Car8wdl)	N/A	Day 8: 227.61 ± 10.88 s (Control) vs. 117.06 ± 9.26 s (Car8wdl); Day 9: 243.75 ± 7.54 s (Control) vs. 115.81 ± 13.77 s (Car8wdl); Day 10: 238.25 ± 17.58 s (Control) vs. 133.31 ± 9.60 s (Car8wdl); Day 11: 230.86 ± 19.65 s (Control) vs. 139.31 ± 7.46 s (Car8wdl)	p<0.0001 (Day 8); p<0.0001 (Day 9); p=0.0002 (Day 10); p=0.0020 (Day 11)	Yes	Supplementary 2
Days 15-18, P21 Car8wdl Latency to Fall (No) vs. P21 Control Latency to Fall (No)	No	Two-Way ANOVA, Repeated Measures with Mixed-Effects	Tukey's	7 (Control); 4 (Car8wdl)	N/A	Day 15: 229.14 ± 15.93 s (Control) vs. 120.44 ± 9.11 s (Car8wdl); Day 16: 222.82 ± 17.44 s (Control) vs. 127.00 ± 9.18 s (Car8wdl); Day 17: 243.57 ± 15.64 s (Control) vs. 125.88 ± 15.61 s (Car8wdl); Day 18: 239.21 ± 25.26 s (Control) vs. 141.19 ± 13.21 s (Car8wdl)	p<0.0001 (Day 15); p=0.009 (Day 16); p<0.0001(Day 17); p=0.0006 (Day 18)	Yes	Supplementary 2
P21 Car8wdl Latency to Fall (No) vs. P21 Control Latency to Fall (No)	No	Unpaired, Two-Tailed Student's T-test	N/A	7 (Control); 4 (Car8wdl)	N/A	230.10 ± 9.80 s (Control); 109.90 ± 4.90 s (Car8wdl)	p<0.0001	Yes	Supplementary 2
P60-P120 Car8wdl Latency to Fall (No) vs. P60-P120 Control Latency to Fall (No)	No	Unpaired, Two-Tailed Student's T-test	N/A	7 (Control); 8 (Car8wdl)	N/A	273.90 ± 4.02 s (Control); 58.23 ± 11.63 s (Car8wdl)	p<0.0001	Yes	Supplementary 2
P21 Car8wdl Latency to Fall (No) vs. P60-P120 Car8wdl Latency to Fall (No)	No	One-Way ANOVA	Dunnett's	4 (P21); 8 (P60-P120)	N/A	109.90 ± 4.90 s (P21); 58.23 ± 11.63 s (P60-P120)	p=0.0465	Yes	Supplementary 2
P21 Car8wdl Latency to Fall (No) vs. P30 Car8wdl Latency to Fall (No)	No	One-Way ANOVA	Dunnett's	4 (P21); 7 (P30)	N/A	109.90 ± 4.90 s (P21); 64.09 ± 14.71 s (P30)	p=0.0911	No	-
P21 Car8wdl Latency to Fall (No) vs. ≥P150 Car8wdl Latency to Fall (No)	No	One-Way ANOVA	Dunnett's	4 (P21); 4 (≥P150)	N/A	109.90 ± 4.90 s (P21); 38.30 ± 17.53 s (≥P150)	p=0.0159	Yes	-
P21 Control Latency to Fall (No) vs. P60-P120 Control Latency to Fall (No)	No	One-Way ANOVA	Dunnett's	7 (P21); 7 (P60-P120)	N/A	230.10 ± 9.80 s (P21); 273.90 ± 4.02 s (P60-P120)	p=0.0072	Yes	Supplementary 2
P21 Control Latency to Fall (No) vs. P30 Control Latency to Fall (No)	No	One-Way ANOVA	Dunnett's	7 (P21); 4 (P30)	N/A	230.10 ± 9.80 s (P21); 257.80 ± 20.80 s (P30)	p=0.1887	No	-
P21 Control Latency to Fall (No) vs. ≥P150 Control Latency to Fall (No)	No	One-Way ANOVA	Dunnett's	7 (P21); 5 (≥P150)	N/A	230.10 ± 9.80 s (P21); 272.90 ± 5.98 s ( ≥P150)	p=0.0165	Yes	-
Normalized Control Latency to Fall (No)	Yes; Control Baseline	Two-Way ANOVA, Repeated Measures	Sidak's	10	1.000 ± 0.021 (Before); 1.063 ± 0.014 (±DBS)	267.31 ± 5.60 s (Before); 284.10 ± 3.84 s (±DBS)	p=0.9463	No	Supplementary 3
Normalized Control Latency to Fall (0 Hz)	Yes; Control Baseline	Two-Way ANOVA, Repeated Measures	Sidak's	15	1.000 ± 0.080 (Before); 1.149 ± 0.067 (±DBS)	194.36 ± 15.63 s (Before); 223.27 ± 12.95 s (±DBS)	p=0.0321	Yes	Supplementary 3
Normalized Control Latency to Fall (2 Hz)	Yes; Control Baseline	Two-Way ANOVA, Repeated Measures	Sidak's	6	1.000 ± 0.092 (Before); 1.253 ± 0.069 (±DBS)	200.76 ± 18.54 s (Before); 251.60 ± 13.83 s (±DBS)	p=0.0166	Yes	Supplementary 3
Normalized Control Latency to Fall (13 Hz)	Yes; Control Baseline	Two-Way ANOVA, Repeated Measures	Sidak's	4	1.000 ± 0.033 (Before); 1.123 ± 0.097 (±DBS)	207.75 ± 6.85 s (Before); 233.33 ± 20.22 s (±DBS)	p=0.8414	No	Supplementary 3
Normalized Control Latency to Fall (20 Hz)	Yes; Control Baseline	Two-Way ANOVA, Repeated Measures	Sidak's	12	1.000 ± 0.081 (Before); 1.077 ± 0.087 (±DBS)	206.42 ± 16.68 s (Before); 222.21 ± 17.91 s (±DBS)	p=0.7825	No	-
Normalized Control Latency to Fall (130 Hz)	Yes; Control Baseline	Two-Way ANOVA, Repeated Measures	Sidak's	11	1.000 ± 0.117 (Before); 1.245 ± 0.070 (±DBS)	187.59 ± 15.15 s (Before); 240.06 ± 8.44 s (±DBS)	p<0.0001	Yes	Supplementary 3
Normalized Control Latency to Fall (Unpaired 13 Hz)	Yes; Control Baseline	Two-Way ANOVA, Repeated Measures	Sidak's	3	1.000 ± 0.263 (Before); 1.258 ± 0.352 (±DBS)	156.54 ± 41.14 s (Before); 197.00 ± 55.12 s (±DBS)	p=0.1735	No	-
Normalized Control Latency to Fall (Unpaired 130 Hz)	Yes; Control Baseline	Two-Way ANOVA, Repeated Measures	Sidak's	3	1.000 ± 0.168 (Before); 1.233 ± 0.026 (±DBS)	201.79 ± 33.92 s (Before); 248.75 ± 5.34 s (±DBS)	p=0.2822	No	-
Control Latency to Fall (No) vs. Control Latency to Fall (0 Hz), Before	No	Two-Way ANOVA, Repeated Measures	Tukey's	10 (No); 15 (0 Hz)	N/A	267.31 ± 5.60 s (No); 194.36 ± 15.63 s (0 Hz)	p=0.0076	Yes	-
Control Latency to Fall (No) vs. Control Latency to Fall (2 Hz), Before	No	Two-Way ANOVA, Repeated Measures	Tukey's	10 (no); 6 (2 Hz)	N/A	267.31 ± 5.60 s (No); 200.76 ± 18.54 s (2 Hz)	p=0.1410	No	-
Control Latency to Fall (No) vs. Control Latency to Fall (13 Hz), Before	No	Two-Way ANOVA, Repeated Measures	Tukey's	10 (no); 4 (13 Hz)	N/A	267.31 ± 5.60 s (No); 207.75 ± 6.85 s (13 Hz)	p=0.4275	No	-
Control Latency to Fall (No) vs. Control Latency to Fall (130 Hz), Before	No	Two-Way ANOVA, Repeated Measures	Tukey's	10 (No); 11 (130 Hz)	N/A	267.31 ± 5.60 s (No); 187.59 ± 15.15 s (130 Hz)	p=0.0058	Yes	-
Control (0 Hz) ML Thickness vs. Control (13 Hz) ML Thickness	No	Two-Way ANOVA	Tukey's	3 (0 Hz); 3 (13 Hz)	N/A	146.812 ± 12.908 μm (0 Hz); 129.146 ± 4.877 μm (13 Hz)	p=0.7790	No	Supplementary 4
Control (0 Hz) ML Thickness vs. Control (130 Hz) ML Thickness	No	Two-Way ANOVA	Tukey's	3 (0 Hz); 3 (130 Hz)	N/A	146.812 ± 12.908 μm (0 Hz); 133.463 ± 12.437 μm (130 Hz)	p=0.9146	No	Supplementary 4
Control (13 Hz) ML Thickness vs. Control (130 Hz) ML Thickness	No	Two-Way ANOVA	Tukey's	3 (13 Hz); 3 (130 Hz)	N/A	129.146 ± 4.877 μm (13 Hz); 133.463 ± 12.437 μm (130 Hz)	p=0.9994	No	Supplementary 4
Control (0 Hz) ML Thickness vs. Car8wdl (0 Hz) ML Thickness	No	Two-Way ANOVA	Tukey's	3 (Control); 3 (Car8wdl)	N/A	146.812 ± 12.908 μm (Control); 140.788 ± 11.917 μm (Car8wdl)	p=0.9973	No	Supplementary 4
Control (13 Hz) ML Thickness vs. Car8wdl (13 Hz) ML Thickness	No	Two-Way ANOVA	Tukey's	3 (Control); 3 (Car8wdl)	N/A	146.812 ± 12.908 μm (Control); 130.628 ± 6.522 μm (Car8wdl)	p>0.9999	No	Supplementary 4
Control (130 Hz) ML Thickness vs. Car8wdl (130 Hz) ML Thickness	No	Two-Way ANOVA	Tukey's	3 (Control); 3 (Car8wdl)	N/A	133.463 ± 12.437 μm (Control); 122.363 ± 4.776 μm (Car8wdl)	p=0.9585	No	Supplementary 4
Car8wdl (0 Hz) ML Thickness vs. Car8wdl (13 Hz) ML Thickness	No	Two-Way ANOVA	Tukey's	3 (0 Hz); 3 (13 Hz)	N/A	140.788 ± 11.917 μm (0 Hz); 130.628 ± 6.522 μm (13 Hz)	p=0.9712	No	Supplementary 4
Car8wdl (0 Hz) ML Thickness vs. Car8wdl (130 Hz) ML Thickness	No	Two-Way ANOVA	Tukey's	3 (0 Hz); 3 (130 Hz)	N/A	140.788 ± 11.917 μm (0 Hz); 122.363 ± 4.776 μm (130 Hz)	p=0.7496	No	Supplementary 4
Car8wdl (13 Hz) ML Thickness vs. Car8wdl (130 Hz) ML Thickness	No	Two-Way ANOVA	Tukey's	3 (13 Hz); 3 (130 Hz)	N/A	130.628 ± 6.522 μm (13 Hz); 122.363 ± 4.776 μm (130 Hz)	p=0.9982	No	Supplementary 4
Control TA Burst Length (0 Hz)	No	Two-Way ANOVA, Repeated Measures	Sidak's	4	N/A	66.12 ± 19.17 ms (Before); 64.01 ± 12.52 ms (±DBS)	p=0.9995	No	Supplementary 6
Control TA Burst Length (2 Hz)	No	Two-Way ANOVA, Repeated Measures	Sidak's	3	N/A	53.52 ± 22.62 ms (Before); 46.35 ± 16.15 ms (±DBS)	p=0.9718	No	Supplementary 6
Control TA Burst Length (13 Hz)	No	Two-Way ANOVA, Repeated Measures	Sidak's	8	N/A	57.78 ± 8.34 ms (Before); 65.78 ± 3.37 ms (±DBS)	p=0.8007	No	Supplementary 6
Control TA Burst Length (130 Hz)	No	Two-Way ANOVA, Repeated Measures	Sidak's	4	N/A	98.20 ± 17.76 ms (Before); 67.76 ± 13.11 ms (±DBS)	p=0.0646	No	Supplementary 6
Control (0 Hz) GFAP vs. Control (13 Hz) GFAP	No	Two-Way ANOVA	Sidak's	3 (0 Hz); 3 (13 Hz)	N/A	59.269 ± 6.947 (0 Hz); 64.121 ± 5.783 (13 Hz)	p>0.9999	No	Supplementary 8
Control (0 Hz) GFAP vs. Control (130 Hz) GFAP	No	Two-Way ANOVA	Sidak's	3 (0 Hz); 3 (130 Hz)	N/A	59.269 ± 6.947 (0 Hz); 69.023 ± 7.465 (130 Hz)	p=0.9988	No	Supplementary 8
Control (13 Hz) GFAP vs. Control (130 Hz) GFAP	No	Two-Way ANOVA	Sidak's	3 (13 Hz); 3 (130 Hz)	N/A	64.121 ± 5.783 (13 Hz); 69.023 ± 7.465 (130 Hz)	p>0.9999	No	Supplementary 8
Control (0 Hz) GFAP vs. Car8wdl (0 Hz) GFAP	No	Two-Way ANOVA	Sidak's	3 (Control); 3 (Car8wdl)	N/A	59.269 ± 6.947 (Control); 66.543 ± 3.497 (Car8wdl)	p>0.9999	No	Supplementary 8
Control (13 Hz) GFAP vs. Car8wdl (13 Hz) GFAP	No	Two-Way ANOVA	Sidak's	3 (Control); 3 (Car8wdl)	N/A	64.121 ± 5.783 (Control); 62.647 ± 5.506 (Car8wdl)	p>0.9999	No	Supplementary 8
Control (130 Hz) GFAP vs. Car8wdl (130 Hz) GFAP	No	Two-Way ANOVA	Sidak's	3 (Control); 3 (Car8wdl)	N/A	69.023 ± 7.465 (Control); 83.444 ± 11.808 (Car8wdl)	p=0.9556	No	Supplementary 8
Car8wdl (0 Hz) GFAP vs. Car8wdl (13 Hz) GFAP	No	Two-Way ANOVA	Sidak's	3 (0 Hz); 3 (13 Hz)	N/A	66.543 ± 3.497 (0 Hz); 62.647 ± 5.506 (13 Hz)	p>0.9999	No	Supplementary 8
Car8wdl (0 Hz) GFAP vs. Car8wdl (130 Hz) GFAP	No	Two-Way ANOVA	Sidak's	3 (0 Hz); 3 (130 Hz)	N/A	66.543 ± 3.497 (0 Hz); 83.444 ± 11.808 (130 Hz)	p=0.8704	No	Supplementary 8
Car8wdl (13 Hz) GFAP vs. Car8wdl (130 Hz) GFAP	No	Two-Way ANOVA	Sidak's	3 (13 Hz); 3 (130 Hz)	N/A	62.647 ± 5.506 (13 Hz); 83.444 ± 11.808 (130 Hz)	p=0.6455	No	Supplementary 8
Control (0 Hz) Iba1 vs. Control (13 Hz) Iba1	No	Two-Way ANOVA	Sidak's	3 (0 Hz); 3 (13 Hz)	N/A	24.609 ± 8.391 (0 Hz); 38.690 ± 4.599 (13 Hz)	p=0.9069	No	Supplementary 8
Control (0 Hz) Iba1 vs. Control (130 Hz) Iba1	No	Two-Way ANOVA	Sidak's	3 (0 Hz); 3 (130 Hz)	N/A	24.609 ± 8.391 (0 Hz); 36.339 ± 3.953 (130 Hz)	p=0.9760	No	Supplementary 8
Control (13 Hz) Iba1 vs. Control (130 Hz) Iba1	No	Two-Way ANOVA	Sidak's	3 (13 Hz); 3 (130 Hz)	N/A	38.690 ± 4.599 (13 Hz); 36.339 ± 3.953 (130 Hz)	p>0.9999	No	Supplementary 8
Control (0 Hz) Iba1 vs. Car8wdl (0 Hz) Iba1	No	Two-Way ANOVA	Sidak's	3 (Control); 3 (Car8wdl)	N/A	24.609 ± 8.391 (Control); 30.630 ± 2.954 (Car8wdl)	p>0.9999	No	Supplementary 8
Control (13 Hz) Iba1 vs. Car8wdl (13 Hz) Iba1	No	Two-Way ANOVA	Sidak's	3 (Control); 3 (Car8wdl)	N/A	38.690 ± 4.599 (Control); 51.615 ± 11.363 (Car8wdl)	p=0.9486	No	Supplementary 8
Control (130 Hz) Iba1 vs. Car8wdl (130 Hz) Iba1	No	Two-Way ANOVA	Sidak's	3 (Control); 3 (Car8wdl)	N/A	36.339 ± 3.953 (Control); 37.827 ± 1.256 (Car8wdl)	p>0.9999	No	Supplementary 8
Car8wdl (0 Hz) Iba1 vs. Car8wdl (13 Hz) Iba1	No	Two-Way ANOVA	Sidak's	3 (0 Hz); 3 (13 Hz)	N/A	30.630 ± 2.954 (0 Hz); 51.615 ± 11.363 (13 Hz)	p=0.4507	No	Supplementary 8
Car8wdl (0 Hz) Iba1 vs. Car8wdl (130 Hz) Iba1	No	Two-Way ANOVA	Sidak's	3 (0 Hz); 3 (130 Hz)	N/A	30.630 ± 2.954 (0 Hz); 37.827 ± 1.256 (130 Hz)	p=0.9998	No	Supplementary 8
Car8wdl (13 Hz) Iba1 vs. Car8wdl (130 Hz) Iba1	No	Two-Way ANOVA	Sidak's	3 (13 Hz); 3 (130 Hz)	N/A	51.615 ± 11.363 (13 Hz); 37.827 ± 1.256 (130 Hz)	p=0.9189	No	Supplementary 8
Control % Slow Fibers (0 vs. 13 Hz)	No	Three-Way ANOVA	Sidak's	3 (0 Hz); 3 (13 Hz)	N/A	10.83 ± 4.59% (0 Hz); 31.77 ± 8.73% (13 Hz)	p=0.0787	No	Supplementary 9
Control % Fast Fibers (0 vs. 13 Hz)	No	Three-Way ANOVA	Sidak's	3 (0 Hz); 3 (13 Hz)	N/A	2.837 ± 1.327% (0 Hz); 1.662 ± 0.955% (13 Hz)	p=0.9998	No	Supplementary 9
Control % Mixed Fibers (0 vs. 13 Hz)	No	N/A	N/A	3 (0 Hz); 3 (13 Hz)	N/A	37.36 ± 6.97% (0 Hz); 36.23 ± 5.15% (13 Hz)	-	-	-
Control % Unstained Fibers (0 vs. 13 Hz)	No	N/A	N/A	3 (0 Hz); 3 (13 Hz)	N/A	48.97 ± 5.61% (0 Hz); 30.34 ± 2.91% (13 Hz)	-	-	-
Car8wdl % Slow Fibers (0 vs. 13 Hz)	No	Three-Way ANOVA	Sidak's	3 (0 Hz); 3 (13 Hz)	N/A	22.89 ± 11.13% (0 Hz); 47.55 ± 6.22% (13 Hz)	p=0.0312	Yes	Supplementary 9
Car8wdl % Fast Fibers (0 vs. 13 Hz)	No	Three-Way ANOVA	Sidak's	3 (0 Hz); 3 (13 Hz)	N/A	1.875 ± 1.106% (0 Hz); 0.902 ± 0.618% (13 Hz)	p>0.9999	No	Supplementary 9
Car8wdl % Mixed Fibers (0 vs. 13 Hz)	No	N/A	N/A	3 (0 Hz); 3 (13 Hz)	N/A	32.33 ± 3.59% (0 Hz); 25.74 ± 2.80% (13 Hz)	-	-	-
Car8wdl % Unstained Fibers (0 vs. 13 Hz)	No	N/A	N/A	3 (0 Hz); 3 (13 Hz)	N/A	31.33 ± 2.74% (0 Hz); 25.81 ± 3.28% (13 Hz)	-	-	-
Control (13 Hz) vs. Car8wdl (13 Hz) % Slow Fibers	No	Three-Way ANOVA	Sidak's	3 (Control); 3 (13 Car8wdl)	N/A	31.77 ± 8.73% (Control); 47.55 ± 6.22% (Car8wdl)	p=0.5813	No	Supplementary 9
Car8wdl TA Burst Length (0 Hz)	No	Three-Way ANOVA, Repeated Measures	Sidak's	6	N/A	89.83 ± 18.59 ms (Before); 80.28 ± 11.80 ms (±DBS)	p=0.9973	No	2
Car8wdl TA Burst Length (13 Hz)	No	Three-Way ANOVA, Repeated Measures	Sidak's	6	N/A	230.03 ± 69.42 ms (Before); 74.42 ± 15.22 ms (±DBS)	p=0.0005	Yes	2
Control TA Burst Length (0 Hz)	No	Three-Way ANOVA, Repeated Measures	Sidak's	4	N/A	66.12 ± 19.17 ms (Before); 64.01 ± 12.52 ms (±DBS)	p>0.9999	No	2
Control TA Burst Length (13 Hz)	No	Three-Way ANOVA, Repeated Measures	Sidak's	8	N/A	57.78 ± 8.34 ms (Before); 65.78 ± 3.37 ms (±DBS)	p=0.9976	No	2
Car8wdl TA Burst Length (0 Hz)	No	Two-Way ANOVA, Repeated Measures	Sidak's	6	N/A	89.83 ± 18.59 ms (Before); 80.28 ± 11.80 ms (±DBS)	p=0.9988	No	Supplementary 10
Car8wdl TA Burst Length (2 Hz)	No	Two-Way ANOVA, Repeated Measures	Sidak's	3	N/A	76.24 ± 3.47 ms (Before); 106.98 ± 34.38 ms (±DBS)	p=0.9731	No	Supplementary 10
Car8wdl TA Burst Length (13 Hz)	No	Two-Way ANOVA, Repeated Measures	Sidak's	6	N/A	230.03 ± 69.42 ms (Before); 74.42 ± 15.22 ms (±DBS)	p=0.0058	Yes	Supplementary 10
Car8wdl TA Burst Length (130 Hz)	No	Two-Way ANOVA, Repeated Measures	Sidak's	4	N/A	163.10 ± 26.35 ms (Before); 201.53 ± 45.02 ms (±DBS)	p=0.9052	No	Supplementary 10
Car8wdl TA Bursts/Time (0 Hz)	No	Two-Way ANOVA, Repeated Measures	Sidak's	6	N/A	1.205 ± 0.128 bursts/ms (Before); 1.266 ± 0.356 bursts/ms (±DBS)	p=0.9984	No	Supplementary 10
Car8wdl TA Bursts/Time (2 Hz)	No	Two-Way ANOVA, Repeated Measures	Sidak's	3	N/A	0.686 ± 0.142 bursts/ms (Before); 0.618 ± 0.109 bursts/ms (±DBS)	p=0.9994	No	Supplementary 10
Car8wdl TA Bursts/Time (13 Hz)	No	Two-Way ANOVA, Repeated Measures	Sidak's	6	N/A	0.520 ± 0.114 bursts/ms (Before); 0.817 ± 0.357 bursts/ms (±DBS)	p=0.6495	No	Supplementary 10
Car8wdl TA Bursts/Time (130 Hz)	No	Two-Way ANOVA, Repeated Measures	Sidak's	4	N/A	0.915 ± 0.117 bursts/ms (Before); 1.276 ± 0.301 bursts/ms (±DBS)	p=0.6569	No	Supplementary 10
Car8wdl TA Burst Length After ±DBS (0 Hz)	No	Three-Way ANOVA, Repeated Measures with Mixed-Effects	Sidak's	6 (Day 1), 4 (Day 3)	N/A	82.56 ± 15.22 ms (Day 1); 85.05 ± 30.71 ms (Day 3)	p=0.9993 (Day 1); p>0.9999 (Day 3)	No	3
Car8wdl TA Burst Length After ±DBS (13 Hz)	No	Three-Way ANOVA, Repeated Measures with Mixed-Effects	Sidak's	6 (Day 1), 5 (Day 3)	N/A	123.79 ± 28.80 ms (Day 1); 102.32 ± 19.27 ms (Day 3)	p=0.0013 (Day 1); p=0.0492 (Day 3)	Yes	3
Control TA Burst Length After ±DBS (0 Hz)	No	Three-Way ANOVA, Repeated Measures with Mixed-Effects	Sidak's	4 (Day 1), 3 (Day 3)	N/A	66.17 ± 5.82 ms (Day 1); 39.27 ± 8.60 ms (Day 3)	p>0.9999 (Day 1); p=0.9787 (Day 3)	No	3
Control TA Burst Length After ±DBS (13 Hz)	No	Three-Way ANOVA, Repeated Measures with Mixed-Effects	Sidak's	8 (Day 1), 3 (Day 3)	N/A	84.02 ± 12.63 ms (Day 1); 49.34 ± 8.58 ms (Day 3)	p=0.8737 (Day 1); p=0.9997 (Day 3)	No	3
Normalized Car8wdl Latency to Fall (Unpaired 13 Hz)	Yes; Mutant Baseline	Two-Way ANOVA, Repeated Measures	Sidak's	4	1.00 ± 0.31 (Before); 0.89 ± 0.33 (±DBS)	66.16 ± 20.28 s (Before); 58.89 ± 22.08 s (±DBS)	p=0.9999	No	3
Normalized Car8wdl Latency to Fall (Unpaired 130 Hz)	Yes; Mutant Baseline	Two-Way ANOVA, Repeated Measures	Sidak's	5	1.00 ± 0.28 (Before); 1.18 ± 0.36 (±DBS)	66.63 ± 18.61 s (Before); 78.71 ± 24.12 s (±DBS)	p=0.9893	No	-
Car8wdl Movement Time (No)	No	Two-Way ANOVA, Repeated Measures	Dunnett's	3	N/A	1276.00 ± 141.37 s (Day 0); 1162.00 ± 157.77 s (Day 13)	p=0.7089	No	Supplementary 11
Car8wdl Movement Time (0 Hz)	No	Two-Way ANOVA, Repeated Measures	Dunnett's	5	N/A	1255.66 ± 147.55 s (Day 0); 793.26 ± 109.66 s (Day 13)	p=0.0017	Yes	Supplementary 11
Car8wdl Movement Time (2 Hz)	No	Two-Way ANOVA, Repeated Measures	Dunnett's	5	N/A	1427.00 ± 27.71 s (Day 0); 887.76 ± 69.89 s (Day 13)	p=0.0003	Yes	Supplementary 11
Car8wdl Movement Time (13 Hz)	No	Two-Way ANOVA, Repeated Measures	Dunnett's	3	N/A	1297.87 ± 78.92 s (Day 0); 1268.90 ± 19.77 s (Day 13)	p=0.9771	No	Supplementary 11
Car8wdl Movement Time (130 Hz)	No	Two-Way ANOVA, Repeated Measures	Dunnett's	5	N/A	1305.10 ± 129.54 s (Day 0); 988.91 ± 79.70 s (Day 13)	p=0.0324	Yes	Supplementary 11
Day 13 Car8wdl Movement Time (No vs. 13 Hz)	No	Unpaired, Two-Tailed Student's T-test	N/A	3 (No); 3 (13 Hz)	N/A	1162.00 ± 157.77 s (No); 1268.90 ± 19.77 s (13 Hz)	p=0.5382	No	-
Control Movement Time (No)	No	Two-Way ANOVA, Repeated Measures	Dunnett's	3	N/A	1334.00 ± 75.60 s (Day 0); 1076.00 ± 32.19 s (Day 13)	p=0.2693	No	Supplementary 11
Control Movement Time (0 Hz)	No	Two-Way ANOVA, Repeated Measures	Dunnett's	4	N/A	1274.10 ± 27.765 s (Day 0); 976.84 ± 157.30 s (Day 13)	p=0.1156	No	Supplementary 11
Control Movement Time (2 Hz)	No	Two-Way ANOVA, Repeated Measures	Dunnett's	3	N/A	1502.20 ± 21.67 s (Day 0); 868.63 ± 93.04 s (Day 13)	p=0.0028	Yes	Supplementary 11
Control Movement Time (13 Hz)	No	Two-Way ANOVA, Repeated Measures	Dunnett's	4	N/A	1223.55 ± 93.70 s (Day 0); 719.47 ± 147.07 s (Day 13)	p=0.0058	Yes	Supplementary 11
Control Movement Time (130 Hz)	No	Two-Way ANOVA, Repeated Measures	Dunnett's	4	N/A	1347.83 ± 79.83 s (Day 0); 892.25 ± 151.35 s (Day 13)	p=0.0125	Yes	Supplementary 11
Car8wdl Locomotor Episodes (No)	No	Two-Way ANOVA, Repeated Measures	Dunnett's	3	N/A	234.33 ± 46.12 (Day 0); 235.00 ± 33.29 (Day 13)	p=0.9998	No	Supplementary 11
Car8wdl Locomotor Episodes (0 Hz)	No	Two-Way ANOVA, Repeated Measures	Dunnett's	5	N/A	230.80 ± 36.15 (Day 0); 242.40 ± 26.27 (Day 13)	p=0.9006	No	Supplementary 11
Car8wdl Locomotor Episodes (2 Hz)	No	Two-Way ANOVA, Repeated Measures	Dunnett's	5	N/A	183.80 ± 10.89 (Day 0); 257.60 ± 7.00 (Day 13)	p=0.0396	Yes	Supplementary 11
Car8wdl Locomotor Episodes (13 Hz)	No	Two-Way ANOVA, Repeated Measures	Dunnett's	3	N/A	230.00 ± 27.15 (Day 0); 236.00 ± 7.02 (Day 13)	p=0.9831	No	Supplementary 11
Car8wdl Locomotor Episodes (130 Hz)	No	Two-Way ANOVA, Repeated Measures	Dunnett's	5	N/A	209.20 ± 21.12 (Day 0); 276.20 ± 21.74 (Day 13)	p=0.0646	No	Supplementary 11
Control Locomotor Episodes (No)	No	Two-Way ANOVA, Repeated Measures	Dunnett's	3	N/A	245.00 ± 25.54 (Day 0); 317.33 ± 2.19 (Day 13)	p=0.0891	No	Supplementary 11
Control Locomotor Episodes (0 Hz)	No	Two-Way ANOVA, Repeated Measures	Dunnett's	4	N/A	253.00 ± 5.72 (Day 0); 291.50 ± 18.23 (Day 13)	p=0.3564	No	Supplementary 11
Control Locomotor Episodes (2 Hz)	No	Two-Way ANOVA, Repeated Measures	Dunnett's	3	N/A	168.67 ± 4.91 (Day 0); 315.00 ± 6.25 (Day 13)	p=0.0006	Yes	Supplementary 11
Control Locomotor Episodes (13 Hz)	No	Two-Way ANOVA, Repeated Measures	Dunnett's	4	N/A	275.75 ± 19.09 (Day 0); 314.50 ± 13.94 (Day 13)	p=0.3521	No	Supplementary 11
Control Locomotor Episodes (130 Hz)	No	Two-Way ANOVA, Repeated Measures	Dunnett's	4	N/A	222.75 ± 28.22 (Day 0); 272.50 ± 16.38 (Day 13)	p=0.1967	No	Supplementary 11
Car8wdl Movement Time (No)	No	Two-Way ANOVA, Repeated Measures	Dunnett's	3	N/A	1276.00 ± 141.37 s (Day 0); 960.63 ± 131.53 s (Day 20)	p=0.1098	No	4, Supplementary 11
Car8wdl Movement Time (0 Hz)	No	Two-Way ANOVA, Repeated Measures	Dunnett's	5	N/A	1255.66 ± 147.55 s (Day 0); 892.74 ± 129.93 s (Day 20)	p=0.0134	Yes	4, Supplementary 11
Car8wdl Movement Time (2 Hz)	No	Two-Way ANOVA, Repeated Measures	Dunnett's	5	N/A	1427.00 ± 27.71 s (Day 0); 907.62 ± 112.28 s (Day 20)	p=0.0005	Yes	Supplementary 11
Car8wdl Movement Time (13 Hz)	No	Two-Way ANOVA, Repeated Measures	Dunnett's	3	N/A	1297.87 ± 78.92 s (Day 0); 975.43 ± 125.77 s (Day 20)	p=0.1008	No	4, Supplementary 11
Car8wdl Movement Time (130 Hz)	No	Two-Way ANOVA, Repeated Measures	Dunnett's	5	N/A	1305.10 ± 129.54 s (Day 0); 974.76 ± 146.42 s (Day 20)	p=0.0249	Yes	Supplementary 11
Control Movement Time (No)	No	Two-Way ANOVA, Repeated Measures	Dunnett's	3	N/A	1334.00 ± 75.60 s (Day 0); 1146.47 ± 63.53 s (Day 20)	p=0.4785	No	Supplementary 11
Control Movement Time (0 Hz)	No	Two-Way ANOVA, Repeated Measures	Dunnett's	4	N/A	1274.10 ± 27.765 s (Day 0); 412.49 ± 125.12 s (Day 20)	p<0.0001	Yes	Supplementary 11
Control Movement Time (2 Hz)	No	Two-Way ANOVA, Repeated Measures	Dunnett's	3	N/A	1502.20 ± 21.67 s (Day 0); 723.76 ± 27.99 s (Day 20)	p=0.0004	Yes	Supplementary 11
Control Movement Time (13 Hz)	No	Two-Way ANOVA, Repeated Measures	Dunnett's	4	N/A	1223.55 ± 93.70 s (Day 0); 708.95 ± 82.13 s (Day 20)	p=0.0049	Yes	Supplementary 11
Control Movement Time (130 Hz)	No	Two-Way ANOVA, Repeated Measures	Dunnett's	4	N/A	1347.83 ± 79.83 s (Day 0); 865.41 ± 101.33 s (Day 20)	p=0.0082	Yes	Supplementary 11
Car8wdl Locomotor Episodes (No)	No	Two-Way ANOVA, Repeated Measures	Dunnett's	3	N/A	234.33 ± 46.12 (Day 0); 318.67 ± 25.31 (Day 20)	p=0.0726	No	Supplementary 11
Car8wdl Locomotor Episodes (0 Hz)	No	Two-Way ANOVA, Repeated Measures	Dunnett's	5	N/A	230.80 ± 3.15 (Day 0); 209.40 ± 33.24 (Day 20)	p=0.7083	No	Supplementary 11
Car8wdl Locomotor Episodes (2 Hz)	No	Two-Way ANOVA, Repeated Measures	Dunnett's	5	N/A	183.80 ± 10.89 (Day 0); 228.20 ± 18.76 (Day 20)	p=0.2631	No	Supplementary 11
Car8wdl Locomotor Episodes (13 Hz)	No	Two-Way ANOVA, Repeated Measures	Dunnett's	3	N/A	230.00 ± 27.15 (Day 0); 241.00 ± 10.41 (Day 20)	p=0.9447	No	Supplementary 11
Car8wdl Locomotor Episodes (130 Hz)	No	Two-Way ANOVA, Repeated Measures	Dunnett's	5	N/A	209.20 ± 21.12 (Day 0); 247.40 ± 15.09 (Day 20)	p=0.3611	No	Supplementary 11
Control Locomotor Episodes (No)	No	Two-Way ANOVA, Repeated Measures	Dunnett's	3	N/A	245.00 ± 25.54 (Day 0); 307.33 ± 23.70 (Day 20)	p=0.1535	No	Supplementary 11
Control Locomotor Episodes (0 Hz)	No	Two-Way ANOVA, Repeated Measures	Dunnett's	4	N/A	253.00 ± 5.72 (Day 0); 212.25 ± 50.44 (Day 20)	p=0.3190	No	Supplementary 11
Control Locomotor Episodes (2 Hz)	No	Two-Way ANOVA, Repeated Measures	Dunnett's	3	N/A	168.67 ± 4.91 (Day 0); 267.33 ± 21.06 (Day 20)	p=0.0175	Yes	Supplementary 11
Control Locomotor Episodes (13 Hz)	No	Two-Way ANOVA, Repeated Measures	Dunnett's	4	N/A	275.75 ± 19.09 (Day 0); 311.75 ± 12.20 (Day 20)	p=0.4010	No	Supplementary 11
Control Locomotor Episodes (130 Hz)	No	Two-Way ANOVA, Repeated Measures	Dunnett's	4	N/A	222.75 ± 28.22 (Day 0); 304.00 ± 14.87 (Day 20)	p=0.0240	Yes	Supplementary 11
Car8wdl Stride (No)	No	Two-Way ANOVA, Repeated Measures	Sidak's	3	N/A	6.371 ± 0.770 cm (Day 0); 4.819 ± 0.502 cm (Day 13)	p=0.0106	Yes	Supplementary 13
Car8wdl Stride (0 Hz)	No	Two-Way ANOVA, Repeated Measures	Sidak's	8	N/A	5.219 ± 0.161 cm (Day 0); 3.963 ± 0.195 cm (Day 13)	p=0.0007	Yes	Supplementary 13
Car8wdl Stride (2 Hz)	No	Two-Way ANOVA, Repeated Measures	Sidak's	6	N/A	4.787 ± 0.182 cm (Day 0); 5.332 ± 0.320 cm (Day 13)	p=0.3985	No	Supplementary 13
Car8wdl Stride (13 Hz)	No	Two-Way ANOVA, Repeated Measures	Sidak's	4	N/A	4.948 ± 0.434 cm (Day 0); 4.278 ± 0.318 cm (Day 13)	p=0.3959	No	Supplementary 13
Car8wdl Stride (130 Hz)	No	Two-Way ANOVA, Repeated Measures	Sidak's	5	N/A	4.798 ± 0.160 cm (Day 0); 4.259 ± 0.390 cm (Day 13)	p=0.5061	No	Supplementary 13
Control Stride (No)	No	Two-Way ANOVA, Repeated Measures	Sidak's	3	N/A	5.066 ± 0.918 cm (Day 0); 5.207 ± 0.603 cm (Day 13)	p=0.9990	No	Supplementary 13
Control Stride (0 Hz)	No	Two-Way ANOVA, Repeated Measures	Sidak's	4	N/A	4.765 ± 0.673 cm (Day 0); 4.572 ± 0.294 cm (Day 13)	p=0.9917	No	Supplementary 13
Control Stride (2 Hz)	No	Two-Way ANOVA, Repeated Measures	Sidak's	6	N/A	5.847 ± 0.320 cm (Day 0); 4.571 ± 0.258 cm (Day 13)	p=0.0032	Yes	Supplementary 13
Control Stride (13 Hz)	No	Two-Way ANOVA, Repeated Measures	Sidak's	4	N/A	5.128 ± 0.308 cm (Day 0); 5.002 ± 0.223 cm (Day 13)	p=0.9989	No	Supplementary 13
Control Stride (130 Hz)	No	Two-Way ANOVA, Repeated Measures	Sidak's	6	N/A	5.382 ± 0.254 cm (Day 0); 4.307 ± 0.201 cm (Day 13)	p=0.0134	Yes	Supplementary 13
Car8wdl Stance (No)	No	Two-Way ANOVA, Repeated Measures	Sidak's	3	N/A	4.342 ± 0.164 cm (Day 0); 4.031 ± 0.108 cm (Day 13)	p=0.2484	No	Supplementary 13
Car8wdl Stance (0 Hz)	No	Two-Way ANOVA, Repeated Measures	Sidak's	8	N/A	4.103 ± 0.071 cm (Day 0); 3.965 ± 0.103 cm (Day 13)	p=0.5743	No	Supplementary 13
Car8wdl Stance (2 Hz)	No	Two-Way ANOVA, Repeated Measures	Sidak's	6	N/A	3.968 ± 0.055 cm (Day 0); 4.290 ± 0.125 cm (Day 13)	p=0.0365	Yes	Supplementary 13
Car8wdl Stance (13 Hz)	No	Two-Way ANOVA, Repeated Measures	Sidak's	4	N/A	4.173 ± 0.190 cm (Day 0); 4.108 ± 0.124 cm (Day 13)	p=0.9926	No	Supplementary 13
Car8wdl Stance (130 Hz)	No	Two-Way ANOVA, Repeated Measures	Sidak's	5	N/A	3.727 ± 0.085 cm (Day 0); 3.876 ± 0.080 cm (Day 13)	p=0.7201	No	Supplementary 13
Control Stance (No)	No	Two-Way ANOVA, Repeated Measures	Sidak's	4	N/A	4.122 ± 0.382 cm (Day 0); 3.750 ± 0.202 cm (Day 13)	p=0.2062	No	Supplementary 13
Control Stance (0 Hz)	No	Two-Way ANOVA, Repeated Measures	Sidak's	6	N/A	3.849 ± 0.197 cm (Day 0); 3.786 ± 0.085 cm (Day 13)	p=0.9965	No	Supplementary 13
Control Stance (2 Hz)	No	Two-Way ANOVA, Repeated Measures	Sidak's	4	N/A	3.938 ± 0.105 cm (Day 0); 3.933 ± 0.129 cm (Day 13)	p>0.9999	No	Supplementary 13
Control Stance (13 Hz)	No	Two-Way ANOVA, Repeated Measures	Sidak's	6	N/A	3.890 ± 0.077 cm (Day 0); 4.126 ± 0.056 cm (Day 13)	p=0.5091	No	Supplementary 13
Control Stance (130 Hz)	No	Two-Way ANOVA, Repeated Measures	Sidak's	3	N/A	3.798 ± 0.099 cm (Day 0); 3.699 ± 0.106 cm (Day 13)	p=0.9407	No	Supplementary 13
Car8wdl Sway (No)	No	Two-Way ANOVA, Repeated Measures	Sidak's	3	N/A	2.698 ± 0.267 cm (Day 0); 2.948 ± 0.113 cm (Day 13)	p=0.6945	No	Supplementary 13
Car8wdl Sway (0 Hz)	No	Two-Way ANOVA, Repeated Measures	Sidak's	8	N/A	2.880 ± 0.071 cm (Day 0); 3.230 ± 0.101 cm (Day 13)	p=0.0384	Yes	Supplementary 13
Car8wdl Sway (2 Hz)	No	Two-Way ANOVA, Repeated Measures	Sidak's	6	N/A	2.929 ± 0.066 cm (Day 0); 3.227 ± 0.111 cm (Day 13)	p=0.1906	No	Supplementary 13
Car8wdl Sway (13 Hz)	No	Two-Way ANOVA, Repeated Measures	Sidak's	4	N/A	3.075 ± 0.129 cm (Day 0); 3.358 ± 0.107 cm (Day 13)	p=0.4297	No	Supplementary 13
Car8wdl Sway (130 Hz)	No	Two-Way ANOVA, Repeated Measures	Sidak's	5	N/A	2.767 ± 0.100 cm (Day 0); 3.040 ± 0.097 cm (Day 13)	p=0.3515	No	Supplementary 13
Control Sway (No)	No	Two-Way ANOVA, Repeated Measures	Sidak's	4	N/A	2.941 ± 0.078 cm (Day 0); 2.503 ± 0.137 cm (Day 13)	p=0.2847	No	Supplementary 13
Control Sway (0 Hz)	No	Two-Way ANOVA, Repeated Measures	Sidak's	6	N/A	2.716 ± 0.181 cm (Day 0); 2.945 ± 0.091 cm (Day 13)	p=0.7626	No	Supplementary 13
Control Sway (2 Hz)	No	Two-Way ANOVA, Repeated Measures	Sidak's	4	N/A	2.896 ± 0.085 cm (Day 0); 3.151 ± 0.098 cm (Day 13)	p=0.4799	No	Supplementary 13
Control Sway (13 Hz)	No	Two-Way ANOVA, Repeated Measures	Sidak's	6	N/A	2.762 ± 0.069 cm (Day 0); 3.253 ± 0.038 cm (Day 13)	p=0.0981	No	Supplementary 13
Control Sway (130 Hz)	No	Two-Way ANOVA, Repeated Measures	Sidak's	3	N/A	2.564 ± 0.128 cm (Day 0); 2.876 ± 0.224 cm (Day 13)	p=0.2784	No	Supplementary 13
Normalized Car8wdl Latency to Fall ±DBS (No)	Yes; Mutant Baseline	Two-Way ANOVA, Repeated Measures with Mixed-Effects	Dunnett's	8	1.000 ± 0.251 (Before); 0.975 ± 0.211 (±DBS)	58.75 ± 14.74 s (Before); 57.30 ± 12.41 s (±DBS)	p=0.9866	No	Supplementary 14
Normalized Car8wdl Latency to Fall After ±DBS (No)	Yes; Mutant Baseline	Two-Way ANOVA, Repeated Measures with Mixed-Effects	Dunnett's	8	1.000 ± 0.251 (Before); 1.167 ± 0.238 (After)	58.75 ± 14.74 s (Before); 68.58 ± 13.98 s (After)	p=0.6413	No	4, Supplementary 14
Normalized Car8wdl Latency to Fall ±DBS (0 Hz)	Yes; Mutant Baseline	Two-Way ANOVA, Repeated Measures with Mixed-Effects	Dunnett's	12	1.000 ± 0.237 (Before); 1.190 ± 0.235 (±DBS)	38.72 ± 9.18 s (Before); 46.06 ± 9.11 s (±DBS)	p=0.2419	No	Supplementary 14
Normalized Car8wdl Latency to Fall After ±DBS (0 Hz)	Yes; Mutant Baseline	Two-Way ANOVA, Repeated Measures with Mixed-Effects	Dunnett's	12 (Before); 5 (After)	1.000 ± 0.237 (Before); 1.556 ± 0.306 (After)	38.72 ± 9.18 s (Before); 60.26 ± 11.84 s (After)	p=0.4267	No	4, Supplementary 14
Normalized Car8wdl Latency to Fall ±DBS (2 Hz)	Yes; Mutant Baseline	Two-Way ANOVA, Repeated Measures with Mixed-Effects	Dunnett's	6	1.000 ± 0.441 (Before); 1.171 ± 0.439 (±DBS)	48.44 ± 21.36 s (Before); 56.72 ± 21.27 s (±DBS)	p=0.0212	Yes	-
Normalized Car8wdl Latency to Fall After ±DBS (2 Hz)	Yes; Mutant Baseline	Two-Way ANOVA, Repeated Measures with Mixed-Effects	Dunnett's	6 (Before); 5 (After)	1.000 ± 0.441 (Before); 1.149 ± 0.349 (After)	48.44 ± 21.36 s (Before); 55.66 ± 16.90 s (After)	p=0.5842	No	-
Normalized Car8wdl Latency to Fall ±DBS (13 Hz)	Yes; Mutant Baseline (includes non-responders)	Two-Way ANOVA, Repeated Measures with Mixed-Effects	Dunnett's	12	1.000 ± 0.138 (Before); 1.503 ± 0.221 (±DBS)	39.84 ± 5.52 s (Before); 59.90 ± 8.82 s (±DBS)	p=0.0388	Yes	Supplementary 14
Normalized Car8wdl Latency to Fall After ±DBS (13 Hz)	Yes; Mutant Baseline (includes non-responders)	Two-Way ANOVA, Repeated Measures with Mixed-Effects	Dunnett's	12	1.000 ± 0.138 (Before); 1.920 ± 0.331 (After)	39.84 ± 5.52 s (Before); 81.75 ± 13.13 s (After)	p=0.0055	Yes	4, Supplementary 14
Normalized Car8wdl Latency to Fall ±DBS (20 Hz)	Yes; Mutant Baseline (includes non-responders)	Two-Way ANOVA, Repeated Measures with Mixed-Effects	Dunnett's	14	1.000 ± 0.259 (Before); 1.684 ± 0.408 (±DBS)	43.67 ± 11.31 s (Before); 73.55 ± 17.82 s (±DBS)	p=0.0047	Yes	Supplementary 14
Normalized Car8wdl Latency to Fall After ±DBS (20 Hz)	Yes; Mutant Baseline (includes non-responders)	Two-Way ANOVA, Repeated Measures with Mixed-Effects	Dunnett's	14 (Before); 11 (After)	1.000 ± 0.259 (Before); 1.947 ± 0.536 (After)	43.67 ± 11.31 s (Before); 85.01 ± 23.39 s (After)	p=0.0062	Yes	-
Normalized Car8wdl Latency to Fall ±DBS (130 Hz)	Yes; Mutant Baseline	Two-Way ANOVA, Repeated Measures with Mixed-Effects	Dunnett's	12	1.000 ± 0.146 (Before); 1.130 ± 0.170 (±DBS)	44.70 ± 6.51 s (Before); 50.50 ± 7.58 s (±DBS)	p=0.4566	No	-
Normalized Car8wdl Latency to Fall After ±DBS (130 Hz)	Yes; Mutant Baseline	Two-Way ANOVA, Repeated Measures with Mixed-Effects	Dunnett's	12 (Before); 8 (After)	1.000 ± 0.146 (Before); 1.360 ± 0.302 (After)	44.70 ± 6.51 s (Before); 60.79 ± 13.51 s (After)	p=0.2068	No	-
Normalized Car8wdl Latency to Fall ±DBS (Unpaired 13 Hz)	Yes; Mutant Baseline	Two-Way ANOVA, Repeated Measures with Mixed-Effects	Dunnett's	4	1.00 ± 0.31 (Before); 0.89 ± 0.33 (±DBS)	66.16 ± 20.28 s (Before); 58.89 ± 22.08 s (±DBS)	p=0.8475	No	-
Normalized Car8wdl Latency to Fall After ±DBS (Unpaired 13 Hz)	Yes; Mutant Baseline	Two-Way ANOVA, Repeated Measures with Mixed-Effects	Dunnett's	4 (Before); 3 (After)	1.000 ± 0.307 (Before); 1.068 ± 0.415 (After)	66.16 ± 20.28 s (Before); 70.67 ± 27.43 s (After)	p=0.2068	No	-
Normalized Car8wdl Latency to Fall ±DBS (Unpaired 130 Hz)	Yes; Mutant Baseline	Two-Way ANOVA, Repeated Measures with Mixed-Effects	Dunnett's	5	1.00 ± 0.28 (Before); 1.18 ± 0.36 (±DBS)	66.63 ± 18.61 s (Before); 78.71 ± 24.12 s (±DBS)	p=0.3349	No	-
Normalized Car8wdl Latency to Fall After ±DBS (Unpaired 130 Hz)	Yes; Mutant Baseline	Two-Way ANOVA, Repeated Measures with Mixed-Effects	Dunnett's	5	1.000 ± 0.279 (Before); 1.198 ± 0.307 (After)	66.63 ± 18.61 s (Before); 79.83 ± 20.46 s (After)	p=0.7572	No	-
Control vs. Car8wdl Braking	No	Unpaired, Two-Tailed Student's T-test	N/A	19 (Control); 21 (Car8wdl)	N/A	0.110 ± 0.004 s (Control); 0.094 ± 0.004 s (Car8wdl)	p=0.0037	Yes	4
Control vs.Car8wdl Propulsion	No	Unpaired, Two-Tailed Student's T-test	N/A	19 (Control); 21 (Car8wdl)	N/A	0.151 ± 0.008 s (Control); 0.167 ± 0.005 s (Car8wdl)	p=0.0817	No	4
Control vs.Car8wdl Swing	No	Unpaired, Two-Tailed Student's T-test	N/A	19 (Control); 21 (Car8wdl)	N/A	0.123 ± 0.003 s (Control); 0.119 ± 0.003 s (Car8wdl)	p=0.3352	No	4
Control (0 Hz) vs. Car8wdl Braking (0 Hz)	No	Two-Way ANOVA, Repeated Measures with Mixed-Effects	Sidak's	4 (Control); 5(Car8wdl, Days 0 and 13); 4 (Car8wdl, Day 20);	N/A	Day 0: 0.127 ± 0.008 s (Control) vs. 0.089 ± 0.007 s (Car8wdl); Day 13: 0.123 ± 0.007 s (Control) vs. 0.093 ± 0.010 s (Car8wdl); Day 20: 0.124 ± 0.006 s (Control) vs. 0.082 ± 0.003 s (Car8wdl)	p=0.0286 (Day 0); p=0.1075 (Day 13); p=0.0048 (Day 20)	Yes	4
Control Braking (0 Hz)	No	Three-Way ANOVA, Repeated Measures with Mixed-Effects	Sidak's	4	N/A	0.127 ± 0.008 s (Day 0); 0.123 ± 0.007 s (Day 13); 0.124 ± 0.006 s (Day 20)	p=0.9826 (Day 13); p=0.9993 (Day 20)	No	4
Control Braking (13 Hz)	No	Three-Way ANOVA, Repeated Measures with Mixed-Effects	Sidak's	4	N/A	0.095 ± 0.002 s (Day 0); 0.112 ± 0.007 s (Day 13); 0.120 ± 0.009 s (Day 20)	p=0.1477 (Day 13); p=0.1406 (Day 20)	No	4
Car8wdl Braking (0 Hz)	No	Three-Way ANOVA, Repeated Measures with Mixed-Effects	Sidak's	5 (Days 0 and 13); 4 (Day 20)	N/A	0.089 ± 0.007 s (Day 0); 0.093 ± 0.010 s (Day 13); 0.082 ± 0.003 s (Day 20)	p=0.9498 (Day 13); p=0.9484 (Day 20)	No	4
Car8wdl Braking (13 Hz)	No	Three-Way ANOVA, Repeated Measures with Mixed-Effects	Sidak's	4	N/A	0.087 ± 0.008 s (Day 0); 0.110 ± 0.002 s (Day 13); 0.114 ± 0.013 s (Day 20)	p=0.0307 (Day 13); p=0.1034 (Day 20)	Yes/No	4
Day 0 Control (0 Hz) vs. Day 0 Car8wdl (0 Hz) Braking	No	Three-Way ANOVA, Repeated Measures with Mixed-Effects	Dunnett's	4 (Control); 5 (Car8wdl)	N/A	0.127 ± 0.008 s (Control); 0.089 ± 0.007 s (Car8wdl)	p=0.0062	Yes	4
Day 0 Control (0 Hz) vs. Day 13 Car8wdl (0 Hz) Braking	No	Three-Way ANOVA, Repeated Measures with Mixed-Effects	Dunnett's	4 (Control); 5 (Car8wdl)	N/A	0.127 ± 0.008 s (Control); 0.093 ± 0.010 s (Car8wdl)	p=0.0180	Yes	4
Day 0 Control (0 Hz) vs. Day 20 Car8wdl (0 Hz) Braking	No	Three-Way ANOVA, Repeated Measures with Mixed-Effects	Dunnett's	4 (Control); 4 (Car8wdl)	N/A	0.127 ± 0.008 s (Control); 0.082 ± 0.003 s (Car8wdl)	p=0.0018	Yes	4
Day 0 Control (0 Hz) vs. Day 0 Car8wdl (13 Hz) Braking	No	Three-Way ANOVA, Repeated Measures with Mixed-Effects	Dunnett's	4 (Control); 4 (Car8wdl)	N/A	0.127 ± 0.008 s (Control); 0.087 ± 0.008 s (Car8wdl)	p=0.0076	Yes	4
Day 0 Control (0 Hz) vs. Day 13 Car8wdl (13 Hz) Braking	No	Three-Way ANOVA, Repeated Measures with Mixed-Effects	Dunnett's	4 (Control); 4 (Car8wdl)	N/A	0.127 ± 0.008 s (Control); 0.110 ± 0.002 s (Car8wdl)	p=0.5864	No	4
Day 0 Control (0 Hz) vs. Day 20 Car8wdl (13 Hz) Braking	No	Three-Way ANOVA, Repeated Measures with Mixed-Effects	Dunnett's	4 (Control); 4 (Car8wdl)	N/A	0.127 ± 0.008 s (Control); 0.114 ± 0.013 s (Car8wdl)	p=0.8727	No	4
Day 0 Control (0 Hz) vs. Day 0 Control (13 Hz) Braking	No	Three-Way ANOVA, Repeated Measures with Mixed-Effects	Dunnett's	4 (0 Hz); 4 (13 Hz)	N/A	0.127 ± 0.008 s (Control); 0.095 ± 0.002 s (Car8wdl)	p=0.0488	Yes	-
Day 0 Control (0 Hz) vs. Day 13 Control (13 Hz) Braking	No	Three-Way ANOVA, Repeated Measures with Mixed-Effects	Dunnett's	4 (0 Hz); 4 (13 Hz)	N/A	0.127 ± 0.008 s (Control); 0.112 ± 0.007 s (Car8wdl)	p=0.7109	No	-
Day 0 Control (0 Hz) vs. Day 20 Control (13 Hz) Braking	No	Three-Way ANOVA, Repeated Measures with Mixed-Effects	Dunnett's	4 (0 Hz); 4 (13 Hz)	N/A	0.127 ± 0.008 s (Control); 0.120 ± 0.009 s (Car8wdl)	p=0.9968	No	-
Responder Car8wdl Latency to Fall (13 Hz)	No	N/A	N/A	7	N/A	33.29 ± 5.87 s (Before DBS); 71.33 ± 10.28 s (±DBS); 92.74 ± 18.03 s (After ±DBS)	N/A	N/A	5
Normalized P30 Car8wdl Latency to Fall (No)	Yes; Mutant Baseline	Two-Way ANOVA, Repeated Measures	Sidak's	5	1.000 ± 0.426 (Before DBS); 0.862 ± 0.324 (±DBS)	59.25 ± 25.26 s (Before DBS); 51.10 ± 19.20 s (±DBS)	p=0.9005	No	5
Normalized P30 Car8wdl Latency to Fall (0 Hz)	Yes; Mutant Baseline	Two-Way ANOVA, Repeated Measures	Sidak's	4	1.000 ± 0.138 (Before DBS); 1.440 ± 0.128 (±DBS)	95.47 ± 13.22 s (Before DBS); 137.45 ± 12.18 s (±DBS)	p=0.0840	No	5
Normalized P30 Car8wdl Latency to Fall (13 Hz)	Yes; Mutant Baseline	Two-Way ANOVA, Repeated Measures	Sidak's	4	1.000 ± 0.489 (Before DBS); 1.629 ± 0.478 (±DBS)	50.00 ± 24.46 (Before DBS); 81.47 ± 23.91 (±DBS)	p=0.0076	Yes	5
Normalized P30 Car8wdl Latency to Fall (20 Hz)	Yes; Mutant Baseline	Two-Way ANOVA, Repeated Measures	Sidak's	4	1.000 ± 0.159 (Before DBS); 1.501 ± 0.105 (±DBS)	61.28 ± 9.77 (Before DBS); 91.97 ± 6.46 (±DBS)	p=0.0396	Yes	-
Normalized P30 Car8wdl Latency to Fall (130 Hz)	Yes; Mutant Baseline	Two-Way ANOVA, Repeated Measures	Sidak's	5	1.000 ± 0.115 (Before DBS); 1.255 ± 0.139 (±DBS)	103.43 ± 11.90 (Before DBS); 129.83 ± 14.37 (±DBS)	p=0.4272	No	-
Normalized ≥P150 Car8wdl Latency to Fall (No)	Yes; Mutant Baseline	Two-Way ANOVA, Repeated Measures	Sidak's	4	1.000 ± 0.449 (Before DBS); 1.230 ± 0.507 (±DBS)	28.69 ± 12.89 s (Before DBS); 35.28 ± 14.55 s (±DBS)	p=0.9993	No	5
Normalized ≥P150 Car8wdl Latency to Fall (0 Hz)	Yes; Mutant Baseline	Two-Way ANOVA, Repeated Measures	Sidak's	6	1.000 ± 0.361 (Before DBS); 1.968 ± 0.962 (±DBS)	16.67 ± 6.01 s (Before DBS); 32.80 ± 16.03 s (±DBS)	p=0.2980	No	5
Normalized ≥P150 Car8wdl Latency to Fall (2 Hz)	Yes; Mutant Baseline	Two-Way ANOVA, Repeated Measures	Sidak's	4	1.000 ± 0.252 (Before DBS); 1.493 ± 0.426 (±DBS)	8.66 ± 2.18 s (Before DBS); 12.93 ± 3.68 s (±DBS)	p=0.9583	No	-
Normalized ≥P150 Car8wdl Latency to Fall (13 Hz)	Yes; Mutant Baseline	Two-Way ANOVA, Repeated Measures	Sidak's	5	1.000 ± 0.165 (Before DBS); 1.838 ± 0.778 (±DBS)	11.70 ± 1.94 s (Before DBS); 21.51 ± 9.10 s (±DBS)	p=0.5557	No	5
Normalized ≥P150 Car8wdl Latency to Fall (20 Hz)	Yes; Mutant Baseline	Two-Way ANOVA, Repeated Measures	Sidak's	4	1.000 ± 0.224 (Before DBS); 0.911 ± 0.193 (±DBS)	8.63 ± 1.93 s (Before DBS); 7.86 ± 1.66 s (±DBS)	p=0.8011	No	-
Normalized ≥P150 Car8wdl Latency to Fall (130 Hz)	Yes; Mutant Baseline	Two-Way ANOVA, Repeated Measures	Sidak's	3	1.000 ± 0.493 (Before DBS); 1.829 ± 1.080 (±DBS)	15.13 ± 7.46 s (Before DBS); 27.67 ± 16.33 s (±DBS)	p>0.9999	No	-
% Improvement Car8wdl (13 Hz Responders) vs. % Improvement Car8wdl (20 Hz Responders)	No	Unpaired, Two-Tailed Student's T-test	N/A	7 (13 Hz); 8 (20 Hz)	N/A	124.50 ± 22.85% (13 Hz); 146.30 ± 28.11% (20 Hz)	p=0.5660	No	-
Responder Car8wdl Latency to Fall (20 Hz)	No	N/A	N/A	8 (Before, ±DBS); 6 (After ±DBS)	N/A	46.48 ± 17.87 s (Before DBS); 91.79 ± 27.28 s (±DBS); 109.13 ± 38.47 s (After ±DBS)	N/A	N/A	Supplementary 14
P30 Control vs. Car8wdl Stride (No)	No	Unpaired, Two-Tailed Student's T-test	N/A	16 (Control); 16 (Car8wdl)	N/A	4.709 ± 0.210 cm (Control); 4.787 ± 0.146 cm (Car8wdl)	p=0.7638	No	Supplementary 15
P30 Control vs. Car8wdl Stance (No)	No	Unpaired, Two-Tailed Student's T-test	N/A	16 (Control); 16 (Car8wdl)	N/A	3.407 ± 0.092 cm (Control); 3.623 ± 0.110 cm (Car8wdl)	p=0.1430	No	Supplementary 15
P30 Control vs. Car8wdl Sway (No)	No	Unpaired, Two-Tailed Student's T-test	N/A	16 (Control); 16 (Car8wdl)	N/A	2.307 ± 0.057 cm (Control); 2.514 ± 0.091 cm (Car8wdl)	p=0.0626	No	Supplementary 15
P30 Car8wdl Stride (0 Hz)	No	Three-Way ANOVA, Repeated Measures	Sidak's	4	N/A	4.416 ± 0.360 cm (Day 0); 4.529 ± 0.225 cm (Day 13)	p=0.9985	No	Supplementary 15
P30 Control Stride (0 Hz)	No	Three-Way ANOVA, Repeated Measures	Sidak's	4	N/A	4.591 ± 0.279 cm (Day 0); 3.997 ± 0.213 cm (Day 13)	p=0.6168	No	Supplementary 15
P30 Car8wdl Stance (0 Hz)	No	Three-Way ANOVA, Repeated Measures	Sidak's	4	N/A	3.524 ± 0.170 cm (Day 0); 3.682 ± 0.151 cm (Day 13)	p=0.8836	No	Supplementary 15
P30 Control Stance (0 Hz)	No	Three-Way ANOVA, Repeated Measures	Sidak's	4	N/A	3.342 ± 0.078 cm (Day 0); 3.755 ± 0.146 cm (Day 13)	p=0.1858	No	Supplementary 15
P30 Car8wdl Sway (0 Hz)	No	Three-Way ANOVA, Repeated Measures	Sidak's	4	N/A	2.612 ± 0.074 cm (Day 0); 2.895 ± 0.137 cm (Day 13)	p=0.3366	No	Supplementary 15
P30 Control Sway (0 Hz)	No	Three-Way ANOVA, Repeated Measures	Sidak's	4	N/A	2.259 ± 0.058 cm (Day 0); 2.968 ± 0.135 cm (Day 13)	p=0.0040	Yes	Supplementary 15
P30 Car8wdl Stride (13 Hz)	No	Three-Way ANOVA, Repeated Measures	Sidak's	3	N/A	5.373 ± 0.377 cm (Day 0); 4.881 ± 0.353 cm (Day 13)	p=0.8343	No	Supplementary 15
P30 Control Stride (13 Hz)	No	Three-Way ANOVA, Repeated Measures	Sidak's	3	N/A	4.588 ± 0.235 cm (Day 0); 4.360 ± 0.195 cm (Day 13)	p=0.9878	No	Supplementary 15
P30 Car8wdl Stance (13 Hz)	No	Three-Way ANOVA, Repeated Measures	Sidak's	3	N/A	4.122 ± 0.186 cm (Day 0); 3.891 ± 0.151 cm (Day 13)	p=0.7682	No	Supplementary 15
P30 Control Stance (13Hz)	No	Three-Way ANOVA, Repeated Measures	Sidak's	3	N/A	3.642 ± 0.078 cm (Day 0); 3.901 ± 0.160 cm (Day 13)	p=0.6916	No	Supplementary 15
P30 Car8wdl Sway (13 Hz)	No	Three-Way ANOVA, Repeated Measures	Sidak's	3	N/A	2.820 ± 0.105 cm (Day 0); 2.970 ± 0.061 cm (Day 13)	p=0.8870	No	Supplementary15
P30 Control Sway (13Hz)	No	Three-Way ANOVA, Repeated Measures	Sidak's	3	N/A	2.637 ± 0.109 s (Before DBS); 3.103 ± 0.130 s (±DBS)	p=0.0993	No	Supplementary 15
P30 Car8wdl vs. Control Movement Time	No	Unpaired, Two-Tailed Student's T-test	N/A	13 (Control); 13 (Car8wdl)	N/A	1181.00 ± 36.83 s (Control); 1341.00 ± 34.91 s (Car8wdl)	p=0.0045	Yes	Supplementary 15
P30 Car8wdl Movement Time (0 Hz)	No	Three-Way ANOVA, Repeated Measures	Sidak's	4	N/A	1279.48 ± 64.00 s (Day 0); 805.15 ± 14.43 s (Day 13)	p=0.0699	No	Supplementary 15
P30 Car8wdl Movement Time (13 Hz)	No	Three-Way ANOVA, Repeated Measures	Sidak's	3	N/A	1398.53 ± 84.48 s (Day 0); 1080.73 ± 256.48 s (Day 13)	p=0.4325	No	Supplementary 15
P30 Control Movement Time (0 Hz)	No	Three-Way ANOVA, Repeated Measures	Sidak's	4	N/A	1131.55 ± 45.19 s (Day 0); 980.78 ± 157.10 s (Day 13)	p=0.8616	No	Supplementary 15
P30 Control Movement Time (13 Hz)	No	Three-Way ANOVA, Repeated Measures	Sidak's	3	N/A	1203.03 ± 99.58 s (Day 0); 891.80 ± 28.83 s (Day 13)	p=0.4513	No	Supplementary 15
P30 Car8wdl vs. Control Locomotor Episodes	No	Unpaired, Two-Tailed Student's T-test	N/A	13 (Control); 13 (Car8wdl)	N/A	291.20 ± 9.35 (Control); 230.70 ± 11.70 (Car8wdl)	p=0.0005	Yes	Supplementary 15
P30 Car8wdl Locomotor Episodes (0 Hz)	No	Three-Way ANOVA, Repeated Measures	Sidak's	4	N/A	252.25 ± 19.67 (Day 0); 289.50 ± 4.57 (Day 13)	p=0.7321	No	Supplementary 15
P30 Car8wdl Locomotor Episodes (13 Hz)	No	Three-Way ANOVA, Repeated Measures	Sidak's	3	N/A	209.67 ± 21.74 (Day 0); 239.33 ± 27.51 (Day 13)	p=0.9083	No	Supplementary 15
P30 Control Locomotor Episodes (0 Hz)	No	Three-Way ANOVA, Repeated Measures	Sidak's	4	N/A	314.50 ± 10.41 (Day 0); 287.75 ± 32.02 (Day 13)	p=0.8957	No	Supplementary 15
P30 Control Locomotor Episodes (13 Hz)	No	Three-Way ANOVA, Repeated Measures	Sidak's	3	N/A	279.67 ± 26.03 (Day 0); 320.33 ± 3.93 (Day 13)	p=0.7682	No	Supplementary 15
P30 Control vs.Car8wdl Braking	No	Unpaired, Two-Tailed Student's T-test	N/A	16 (Control); 16 (Car8wdl)	N/A	0.084 ± 0.004 s (Control); 0.093 ± 0.005 s (Car8wdl)	p=0.1539	No	Supplementary 15
P30 Control vs.Car8wdl Propulsion	No	Unpaired, Two-Tailed Student's T-test	N/A	16 (Control); 16 (Car8wdl)	N/A	0.158 ± 0.006 s (Control); 0.178 ± 0.008 s (Car8wdl)	p=0.0525	No	Supplementary 15
P30 Control vs.Car8wdl Swing	No	Unpaired, Two-Tailed Student's T-test	N/A	16 (Control); 16 (Car8wdl)	N/A	0.111 ± 0.003 s (Control); 0.111 ± 0.006 s (Car8wdl)	p=0.9696	No	Supplementary 15
P30 Car8wdl Braking (0 Hz)	No	Three-Way ANOVA, Repeated Measures	Sidak's	4	N/A	0.097 ± 0.014 s (Day 0); 0.103 ± 0.011 s (Day 13)	p=0.9859	No	Supplementary 15
P30 Car8wdl Braking (13 Hz)	No	Three-Way ANOVA, Repeated Measures	Sidak's	3	N/A	0.086 ± 0.007 s (Day 0); 0.082 ± 0.005 s (Day 13)	p=0.9989	No	Supplementary 15
P30 Control Braking (0 Hz)	No	Three-Way ANOVA, Repeated Measures	Sidak's	4	N/A	0.067 ± 0.009 s (Day 0); 0.106 ± 0.006 s (Day 13)	p=0.0649	No	Supplementary 15
P30 Control Braking (13 Hz)	No	Three-Way ANOVA, Repeated Measures	Sidak's	3	N/A	0.093 ± 0.009 s (Day 0); 0.112 ± 0.008 s (Day 13)	p=0.6739	No	Supplementary 15
P30 Car8wdl Propulsion (0 Hz)	No	Three-Way ANOVA, Repeated Measures	Sidak's	4	N/A	0.186 ± 0.020 s (Day 0); 0.164 ± 0.015 s (Day 13)	p=0.5212	No	Supplementary 15
P30 Car8wdl Propulsion (13 Hz)	No	Three-Way ANOVA, Repeated Measures	Sidak's	3	N/A	0.208 ± 0.006 s (Day 0); 0.164 ± 0.013 s (Day 13)	p=0.0974	No	Supplementary 15
P30 Control Propulsion (0 Hz)	No	Three-Way ANOVA, Repeated Measures	Sidak's	4	N/A	0.165 ± 0.011 s (Day 0); 0.158 ± 0.004 s (Day 13)	p=0.9803	No	Supplementary 15
P30 Control Propulsion (13 Hz)	No	Three-Way ANOVA, Repeated Measures	Sidak's	3	N/A	0.191 ± 0.008 s (Day 0); 0.179 ± 0.012 s (Day 13)	p=0.9375	No	Supplementary 15
P30 Car8wdl Swing (0 Hz)	No	Three-Way ANOVA, Repeated Measures	Sidak's	4	N/A	0.117 ± 0.007 s (Day 0); 0.101 ± 0.006 s (Day 13)	p=0.6638	No	Supplementary 15
P30 Car8wdl Swing (13 Hz)	No	Three-Way ANOVA, Repeated Measures	Sidak's	3	N/A	0.124 ± 0.008 s (Day 0); 0.096 ± 0.10 s (Day 13)	p=0.2692	No	Supplementary 15
P30 Control Swing (0 Hz)	No	Three-Way ANOVA, Repeated Measures	Sidak's	4	N/A	0.108 ± 0.009 s (Day 0); 0.099 ± 0.007 s (Day 13)	p=0.9066	No	Supplementary 15
P30 Control Swing (13 Hz)	No	Three-Way ANOVA, Repeated Measures	Sidak's	3	N/A	0.117 ± 0.007 s (Day 0); 0.088 ± 0.005 s (Day 13)	p=0.2466	No	Supplementary 15
Control TA Burst Length (P60-P120) vs. Control TA Burst Length (≥P150)	No	Unpaired, Two-Tailed Student's T-test	N/A	19 (P60-P120); 10 (≥P150)	N/A	63.77 ± 7.99 ms (P60-P120); 81.02 ± 16.15 ms (≥P150)	p=0.2906	No	Supplementary 16
Car8wdl TA Burst Length (P60-P120) vs. Car8wdl TA Burst Length (≥P150)	No	Unpaired, Two-Tailed Student's T-test	N/A	19 (P60-P120); 11 (≥P150)	N/A	147.40 ± 26.51 ms (P60-P120); 105.90 ± 21.54 ms (≥P150)	p=0.2927	No	Supplementary 16
Control TA Burst Length (P60-P120) vs. Car8wdl TA Burst Length (P60-P120)	No	Unpaired, Two-Tailed Student's T-test	N/A	19 (Control); 19 (Car8wdl)	N/A	63.77 ± 7.99 ms (Control); 147.40 ± 26.51 ms (Car8wdl)	p=0.0046	Yes	Supplementary 16
Control TA Burst Length (≥P150) vs. Car8wdl TA Burst Length (≥P150)	No	Unpaired, Two-Tailed Student's T-test	N/A	10 (Control); 11 (Car8wdl)	N/A	81.02 ± 16.15 ms (Control); 105.90 ± 21.54 ms (Car8wdl)	p=0.3738	No	Supplementary 16
≥P150 Control TA Burst Length (0 Hz)	No	Three-Way ANOVA, Repeated Measures	Sidak's	6	N/A	82.152 ± 23.826 ms (Before); 112.777 ± 65.417 ms (±DBS); 79.056 ± 21.655 ms (After)	p=0.8835 (±DBS); p>0.9999 (After)	No	Supplementary 16
≥P150 Control TA Burst Length (13 Hz)	No	Three-Way ANOVA, Repeated Measures	Sidak's	3	N/A	57.399 ± 10.402 ms (Before); 60.126 ± 12.344 ms (±DBS); 107.482 ± 46.287 ms (After)	p>0.9999 (±DBS); p=0.8661 (After)	No	Supplementary 16
≥P150 Car8wdl TA Burst Length (0 Hz)	No	Three-Way ANOVA, Repeated Measures	Sidak's	6	N/A	116.055 ± 37.122 ms (Before); 125.779 ± 33.373 ms (±DBS); 184.065 ± 54.193 ms (After)	p=0.9699 (±DBS); p=0.6296 (After)	No	Supplementary 16
≥P150 Car8wdl TA Burst Length (13 Hz)	No	Three-Way ANOVA, Repeated Measures	Sidak's	3	N/A	96.388 ± 33.918 ms (Before); 180.237 ± 51.888 ms (±DBS); 261.485 ± 66.944 ms (After)	p=0.4208 (±DBS); p=0.0465 (After)	Yes/No	Supplementary 16
P30 % SS Pause (>5 x mean ISI)	No	Unpaired, Two-Tailed Student's T-test	N/A	25 cells, 4 mice (Control); 14 cells, 3 mice (Car8wdl)	N/A	23.78 ± 2.98% (Control); 29.65 ± 5.21% (Car8wdl)	p=0.2981	No	6
P30 SS ISI CV	No	Unpaired, Two-Tailed Student's T-test	N/A	25 cells, 4 mice (Control); 14 cells, 3 mice (Car8wdl)	N/A	3.864 ± 0.337 (Control); 4.682 ± 0.576 (Car8wdl)	p=0.1969	No	6
P30 SS ISI CV2	No	Unpaired, Two-Tailed Student's T-test	N/A	25 cells, 4 mice (Control); 14 cells, 3 mice (Car8wdl)	N/A	0.394 ± 0.023 (Control); 0.214 ± 0.025 (Car8wdl)	p<0.0001	Yes	6
≥P150 % SS Pause (>5 x mean ISI)	No	Unpaired, Two-Tailed Student's T-test	N/A	11 cells, 4 mice (Control); 11 cells, 7 mice (Car8wdl)	N/A	2.07 ± 1.07% (Control); 18.08 ± 4.13% (Car8wdl)	p=0.0013	Yes	6
≥P150 SS ISI CV	No	Unpaired, Two-Tailed Student's T-test	N/A	11 cells, 4 mice (Control); 11 cells, 7 mice (Car8wdl)	N/A	0.757 ± 0.188 (Control); 4.597 ± 1.169 (Car8wdl)	p=0.0041	Yes	6
≥P150 SS ISI CV2	No	Unpaired, Two-Tailed Student's T-test	N/A	11 cells, 4 mice (Control); 11 cells, 7 mice (Car8wdl)	N/A	0.405 ± 0.040 (Control); 0.320 ± 0.028 (Car8wdl)	p=0.0921	No	6
Normalized L7Cre;Vgatfloxflox Latency to Fall (No)	Yes; Mutant Baseline	Two-Way ANOVA, Repeated Measures	Sidak's	3	1.000 ± 0.696 (Before DBS); 0.895 ± 0.577 (±DBS)	30.667 ± 21.355 s (Before DBS); 27.438 ± 17.688 s (±DBS)	p=0.9989	No	-
Normalized L7Cre;Vgatfloxflox Latency to Fall (0 Hz)	Yes; Mutant Baseline	Two-Way ANOVA, Repeated Measures	Sidak's	5	1.000 ± 0.373 (Before DBS); 1.001 ± 0.238 (±DBS)	13.450 ± 5.010 s (Before DBS); 13.458 ± 3.198 s (±DBS)	p>0.9999	No	6
Normalized L7Cre;Vgatfloxflox Latency to Fall (2 Hz)	Yes; Mutant Baseline	Two-Way ANOVA, Repeated Measures	Sidak's	4	1.000 ± 0.586 (Before DBS); 1.328 ± 0.856 (±DBS)	26.219 ± 15.376 s (Before DBS); 34.813 ± 22.446 s (±DBS)	p=0.7584	No	-
Normalized L7Cre;Vgatfloxflox Latency to Fall (20 Hz)	Yes; Mutant Baseline	Two-Way ANOVA, Repeated Measures	Sidak's	5	1.000 ± 0.236 (Before DBS); 0.879 ± 0.236 (±DBS)	10.300 ± 2.436 s (Before DBS); 9.050 ± 2.426 s (±DBS)	p=0.9927	No	6
Normalized L7Cre;Vgatfloxflox Latency to Fall (130 Hz)	Yes; Mutant Baseline	Two-Way ANOVA, Repeated Measures	Sidak's	4	1.000 ± 0.243 (Before DBS); 1.413 ± 0.461 (±DBS)	10.438 ± 2.539 s (Before DBS); 14.750 ± 4.816 s (±DBS)	p=0.5553	No	-
Normalized Vgatfloxflox Latency to Fall (No)	Yes; Control Baseline	Two-Way ANOVA, Repeated Measures	Sidak's	6	1.000 ± 0.091 (Before DBS); 1.269 ± 0.036 (±DBS)	216.417 ± 19.610 s (Before DBS); 274.656 ± 7.694 s (±DBS)	p=0.0081	Yes	-
Normalized Vgatfloxflox Latency to Fall (0 Hz)	Yes; Control Baseline	Two-Way ANOVA, Repeated Measures	Sidak's	4	1.000 ± 0.126 (Before DBS); 1.102 ± 0.082 (±DBS)	212.719 ± 26.825 s (Before DBS); 234.344 ± 17.345 s (±DBS)	p=0.7899	No	-
Normalized Vgatfloxflox Latency to Fall (2 Hz)	Yes; Control Baseline	Two-Way ANOVA, Repeated Measures	Sidak's	6	1.000 ± 0.182 (Before DBS); 1.216 ± 0.213 (±DBS)	163.625 ± 29.763 s (Before DBS); 198.938 ± 34.831 s (±DBS)	p=0.0402	Yes	-
Normalized Vgatfloxflox Latency to Fall (20 Hz)	Yes; Control Baseline	Two-Way ANOVA, Repeated Measures	Sidak's	3	1.000 ± 0.056 (Before DBS); 1.052 ± 0.060 (±DBS)	229.167 ± 12.740 s (Before DBS); 241.063 ± 13.814 s (±DBS)	p=0.9920	No	-
Normalized Vgatfloxflox Latency to Fall (130 Hz)	Yes; Control Baseline	Two-Way ANOVA, Repeated Measures	Sidak's	4	1.000 ± 0.084 (Before DBS); 0.824 ± 0.123 (±DBS)	227.063 ± 19.150 s (Before DBS); 187.115 ± 28.034 s (±DBS)	p=0.2794	No	-
Car8wdl Male vs. Car8wdl Female Latency to Fall	No	Two-Way ANOVA, Repeated Measures	Sidak's	43 (Male); 22 (Female)	N/A	Days 1-4: 24.942 ± 2.760 s, 35.907 ± 4.138 s, 41.692 ± 4.654 s, 52.331 ± 5.456 s (Male); Days 1-4: 21.364 ± 5.839 s, 29.523 ± 5.828 s, 38.864 ± 7.687 s, 44.659 ± 8.840 s (Female)	p=0.9856 (Day 1), p=0.8894 (Day 2), p=0.9941 (Day 3), p=0.8057 (Day 4)	No	Supplementary 17
Control Male vs. Control Female Latency to Fall	No	Two-Way ANOVA, Repeated Measures	Sidak's	35 (Male); 14 (Female)	N/A	Days 1-4: 90.479 ± 9.427 s, 153.536 ± 9.513 s, 174.600 ± 11.469 s, 192.088 ± 10.761 s (Male); Days 1-4: 117.982 ± 16.200 s, 186.125 ± 16.200 s, 203.286 ± 17.478 s, 207.714 ± 10.877 s (Female)	p=0.4759 (Day 1), p=0.3075 (Day 2), p=0.4338 (Day 3), p=0.8801 (Day 4)	No	Supplementary 17
P30 vs. P60-P120 Car8wdl Latency to Fall	No	One-Way ANOVA	Tukey's	17 (P30); 65 (P60-P120)	N/A	62.18 ± 7.10 s (P30); 37.34 ± 3.36 s (P60-P120)	p=0.0010	Yes	Supplementary 17
P60-P120 vs. ≥P150 Car8wdl Latency to Fall	No	One-Way ANOVA	Tukey's	65 (P60-P120); 22 (≥P150)	N/A	37.34 ± 3.36 s (P60-P120); 10.84 ± 1.49 s (≥P150)	p<0.0001	Yes	Supplementary 17
P30 vs. ≥P150 Car8wdl Latency to Fall	No	One-Way ANOVA	Tukey's	17 (P30); 22 (≥P150)	N/A	62.18 ± 7.10 s (P30); 10.84 ± 1.49 s (≥P150)	p<0.0001	Yes	Supplementary 17
P60 vs. P90 Car8wdl Latency to Fall Baseline	No	One-Way ANOVA	Tukey's	26 (P60); 27 (P90)	N/A	54.16 ± 6.63 s (P60); 46.19 ± 7.85 s (P90)	p=0.6825	No	Supplementary 17
P90 vs. P120 Car8wdl Latency to Fall Baseline	No	One-Way ANOVA	Tukey's	20 (P90); 11 (P120)	N/A	46.19 ± 7.85 s (P90); 29.57 ± 4.68 s (P120)	p=0.3580	No	Supplementary 17
P60 vs. P120 Car8wdl Latency to Fall Baseline	No	One-Way ANOVA	Tukey's	13 (P60); 11 (P120)	N/A	54.16 ± 6.63 s (P90); 29.57 ± 4.68 s (P120)	p=0.1138	No	Supplementary 17
