# Supplementary material for: Neuromodulation of the cerebellum rescues movement in a mouse model of ataxia
Source: Nat Commun. 2021 Feb 26;12:1295. doi: 10.1038/s41467-021-21417-8 (PMC7910465; doi:10.1038/s41467-021-21417-8)
Supplement: Supplementary file 5 — Supplementary Data 2 [file 41467_2021_21417_MOESM5_ESM.xlsx]

## Sheet: Sheet1
Allele	Primer Sequence (5' - 3')
	Forward	Reverse
Car8	CTGTTCATTTTAAAGAAACACAGTGTGT	GCAACAAGCAGTATGTGCAAAAG
L7-Cre (Pcp2-Cre)	TAAAGATATCTCACGTACTGACGGTG	TCTCTGACCAGAGTCATCCTTAGC
Vgatflox/flox (Slc32a1flox/flox)	TCCTTTGTGGCTTCCTTCCG	GGATAGAAGAAGTGTGGACC (wild-type)
		GCAGTGGACCTTGGATGTCTATC (mutant)
