# Supplementary material for: Neuromodulation of the cerebellum rescues movement in a mouse model of ataxia
Source: Nat Commun. 2021 Feb 26;12:1295. doi: 10.1038/s41467-021-21417-8 (PMC7910465; doi:10.1038/s41467-021-21417-8)
Supplement: Supplementary file 11 — Source Data [file 41467_2021_21417_MOESM11_ESM.xlsx]

## Sheet: Fig. 1
Fig. 1e								Fig. 1f
			Raw		Normalized			Genotype	Treatment	Animal #	% Improvement
			Before	±DBS	Before	±DBS		Car8wdl	No Surgery	1	-57.2442
Genotype	Treatment	Animal #	Latency to Fall (s)	Latency to Fall (s)	Latency to Fall (s)	Latency to Fall (s)				2	73.4807
Car8wdl	No Surgery	1	123.375	52.75	2.1	0.897872				3	6.43863
		2	45.25	78.5	0.770213	1.33617				4	10.6818
		3	124.25	132.25	2.11489	2.25106				5	39.7638
		4	55	60.875	0.93617	1.03617				6	-0.531915
		5	31.75	44.375	0.540426	0.755319				7	38.8889
		6	35.25	35.0625	0.6	0.596809				8	-16.9841
		7	15.75	21.875	0.268085	0.37234			0 Hz	1	7.14286
		8	39.375	32.6875	0.670213	0.556383				2	145.745
	0 Hz	1	28.875	30.9375	0.745763	0.799031				3	-3.08989
		2	5.875	14.4375	0.151735	0.372881				4	34.7826
		3	22.25	21.5625	0.574657	0.556901				5	34.2612
		4	17.25	23.25	0.445521	0.600484				6	-40.3272
		5	58.375	78.375	1.50767	2.02421				7	9.75467
		6	87.875	52.4375	2.26957	1.35432				8	35.4916
		7	107	117.438	2.76352	3.03309				9	88.7454
		8	52.125	70.625	1.34625	1.82405				10	58.3333
		9	33.875	63.9375	0.874899	1.65133				11	54.8148
		10	25.5	40.375	0.658596	1.04278				12	51.4286
		11	16.875	26.125	0.435835	0.674738			2 Hz	1	42.0103
		12	8.75	13.25	0.225989	0.342211				2	71.6667
	13 Hz	1	58.25	98.125	1.46196	2.46275				3	12.9797
		2	38.125	21.875	0.956863	0.54902				4	125.758
		3	20.25	38	0.508235	0.953725				5	44.1748
		4	23	80.9375	0.577255	2.03137				6	0.677789
		5	23.125	50	0.580392	1.2549			13 Hz	1	68.4549
		6	29.375	16.625	0.737255	0.417255				2	-42.623
		7	82.125	88.9375	2.06118	2.23216				3	87.6543
		8	19.375	43.25	0.486275	1.08549				4	251.902
		9	58.75	59.6875	1.47451	1.49804				5	116.216
		10	44	84.4375	1.10431	2.11922				6	-43.4043
		11	36.75	32.3125	0.922353	0.81098				7	8.29528
		12	45	104.562	1.12941	2.62431				8	123.226
										9	1.59574
										10	91.9034
										11	-12.0748
										12	132.361
									130 Hz	1	3.91892
										2	126.613
										3	-29.5
										4	-44.2231
										5	2.31278
										6	7.91139
										7	6.67396
										8	43.9675
										9	52.9197
										10	-27.6378
										11	152.283
										12	-13.0178

## Sheet: Fig. 2
Fig. 2f
			Raw
			Before	±DBS
Genotype	Treatment	Animal #	TA Burst Length (ms)	TA Burst Length (ms)
Control	0 Hz	1	121.512	98.3522
		2	44.1869	63.9159
		3	61.6921	54.4772
		4	37.1033	39.2896
	13 Hz	1	70.2133	70.5883
		2	64.2571	54.756
		3	18.5517	53.7267
		4	41.286	60.3441
		5	51.4667	78.1144
		6	55.072	61.9205
		7	60.8358	77.3755
		8	100.537	69.425
Car8wdl	0 Hz	1	53.695	44.319
		2	66.3931	70.4021
		3	73.6173	85.6541
		4	114.207	117.964
		5	59.2662	55.82
		6	171.811	107.527
	13 Hz	1	246.357	25.1775
		2	536.507	109.373
		3	94.3733	40.5033
		4	264.833	120.515
		5	63.6375	71.6688
		6	174.48	79.271

## Sheet: Fig. 3
Fig. 3c							Fig. 3e
			Raw							Raw		Normalized
			Before	After Day 1	After Day 3					Before	±DBS	Before	±DBS
Genotype	Treatment	Animal #	TA Burst Length (ms)	TA Burst Length (ms)	TA Burst Length (ms)		Genotype	Treatment	Animal #	Latency to Fall (s)	Latency to Fall (s)	Latency to Fall (s)	Latency to Fall (s)
Control	0 Hz	1	121.512	62.6238	46.1467		Car8wdl	No Surgery	1	123.375	52.75	2.1	0.897872
		2	44.1869	82.1814	22.181				2	45.25	78.5	0.770213	1.33617
		3	61.6921	65.3992	49.49				3	124.25	132.25	2.11489	2.25106
		4	37.1033	54.4933	-				4	55	60.875	0.93617	1.03617
	13 Hz	1	70.2133	108.357	-				5	31.75	44.375	0.540426	0.755319
		2	64.2571	56.485	-				6	35.25	35.0625	0.6	0.596809
		3	18.5517	151.694	66.1675				7	15.75	21.875	0.268085	0.37234
		4	41.286	57.1838	-				8	39.375	32.6875	0.670213	0.556383
		5	51.4667	59.116	-			0 Hz	1	28.875	30.9375	0.745763	0.799031
		6	55.072	63.0543	43.8064				2	5.875	14.4375	0.151735	0.372881
		7	60.8358	112.543	-				3	22.25	21.5625	0.574657	0.556901
		8	100.537	63.7	38.0475				4	17.25	23.25	0.445521	0.600484
Car8wdl	0 Hz	1	53.695	50.0886	47.3878				5	58.375	78.375	1.50767	2.02421
		2	66.3931	55.954	-				6	87.875	52.4375	2.26957	1.35432
		3	73.6173	88.7208	77.81				7	107	117.438	2.76352	3.03309
		4	114.207	119.453	173.99				8	52.125	70.625	1.34625	1.82405
		5	59.2662	47.77	41.02				9	33.875	63.9375	0.874899	1.65133
		6	171.811	133.35	-				10	25.5	40.375	0.658596	1.04278
	13 Hz	1	246.357	199.47	36.92				11	16.875	26.125	0.435835	0.674738
		2	536.507	227.825	137.026				12	8.75	13.25	0.225989	0.342211
		3	94.3733	72.57	79.7525			Unpaired 13 Hz	1	43	33.1875	0.649976	0.501653
		4	264.833	79.93	131.945				2	36.75	66.4375	0.555503	1.00425
		5	63.6375	71.382	125.937				3	59.625	18.125	0.901275	0.273973
		6	174.48	91.55	-				4	125.25	117.812	1.89325	1.78082

## Sheet: Fig. 4
Fig. 4c						Fig. 4d							Fig. 4e							Fig. 4f								Fig. 4g
		Raw							Raw							Raw							Raw		Normalized						Raw
		Braking	Propulsion	Swing					Braking Duration (s)							Braking Duration (s)							Before	After	Before	After					Movement Time (s)
Genotype	Animal #	Duration (s)	Duration (s)	Duration (s)		Genotype	Treatment	Animal #	Day 0	Day 13	Day 20		Genotype	Treatment	Animal #	Day 0	Day 13	Day 20		Genotype	Treatment	Animal #	Latency to Fall (s)	Latency to Fall (s)	Latency to Fall (s)	Latency to Fall (s)		Genotype	Treatment	Animal #	Day 0	Day 13	Day 20
Control	1	0.14431	0.12429	0.13919		Control	0 Hz	1	0.144312	0.129106	0.126561		Control	0 Hz	1	0.144312	0.129106	0.126561		Car8wdl	No Surgery	1	123.375	76.1875	2.1	1.29681		Car8wdl	No Surgery	1	1008	1176	717.9
	2	0.12072	0.13195	0.14271				2	0.12072	0.108643	0.13873				2	0.12072	0.108643	0.13873				2	45.25	122.125	0.770213	2.07872				2	1488	1428	1169.8
	3	0.13388	0.1192	0.12017				3	0.133877	0.139226	0.12044				3	0.133877	0.139226	0.12044				3	124.25	129.938	2.11489	2.2117				3	1332	882	994.2
	4	0.09526	0.12897	0.14704				4	0.107754	0.115859	0.11186				4	0.107754	0.115859	0.11186				4	55	68.5	0.93617	1.16596			0 Hz	1	728.6	670.4	476.9
	5	0.10015	0.07903	0.09776		Car8wdl	0 Hz	1	0.0931566	0.110794	0.07771		Car8wdl	0 Hz	1	0.0931566	0.110794	0.07771				5	31.75	48.125	0.540426	0.819149				2	1207.1	650.9	845.9
	6	0.08952	0.12562	0.13174				2	0.0883981	0.0782596	0.07604				2	0.0883981	0.0782596	0.07604				6	35.25	32.8125	0.6	0.558511				3	1390.7	1091.6	1292.4
	7	0.09598	0.14798	0.11084				3	0.11026	0.113244	0.08935				3	0.11026	0.113244	0.08935				7	15.75	21.875	0.268085	0.37234				4	1334.6	536.3	944.2
	8	0.10775	0.10173	0.10974				4	0.0827982	0.0978887	-				4	0.0827982	0.0978887	-				8	39.375	49.0625	0.670213	0.835106				5	1617.3	1017.12	904.301
	9	0.11265	0.17053	0.1358				5	0.067962	0.063209	0.0843123				5	0.067962	0.063209	0.0843123			0 Hz	1	28.875	-	0.745763	-			13 Hz	1	1225.9	1284	1003.8
	10	0.11265	0.16175	0.12428										13 Hz	1	0.080101	0.112786	0.150556				2	5.875	-	0.151735	-				2	1455.5	1229.7	744.8
	11	0.10032	0.16276	0.13402											2	0.10646	0.110555	0.113112				3	22.25	20.0625	0.574657	0.51816				3	1212.2	1293	1177.7
	12	0.12092	0.15714	0.13503											3	0.0679803	0.110329	0.0931045				4	17.25	-	0.445521	-
	13	0.10123	0.1421	0.11406											4	0.0945297	0.105389	0.100755				5	58.375	76.5625	1.50767	1.9774
	14	0.13512	0.17709	0.11706																		6	87.875	-	2.26957	-
	15	0.11245	0.21078	0.11056																		7	107	47.3125	2.76352	1.22195
	16	0.10509	0.15883	0.10653																		8	52.125	72.625	1.34625	1.87571
	17	0.1091	0.16342	0.12153																		9	33.875	84.75	0.874899	2.18886
	18	0.07089	0.19289	0.12844																		10	25.5	-	0.658596	-
	19	0.12764	0.20393	0.1118																		11	16.875	-	0.435835	-
Car8wdl	1	0.09823	0.19645	0.11755																		12	8.75	-	0.225989	-
	2	0.08379	0.13267	0.13592																	13 Hz	1	58.25	145.062	1.46196	3.64078
	3	0.08375	0.1976	0.11923																		2	38.125	25.8125	0.956863	0.647843
	4	0.09316	0.16326	0.13012																		3	20.25	41.125	0.508235	1.03216
	5	0.0884	0.15493	0.12315																		4	23	121.625	0.577255	3.05255
	6	0.11026	0.16111	0.10797																		5	23.125	48.5625	0.580392	1.21882
	7	0.0801	0.15095	0.11311																		6	29.375	52.8125	0.737255	1.32549
	8	0.10646	0.12329	0.14073																		7	82.125	137.062	2.06118	3.44
	9	0.06798	0.20542	0.09592																		8	19.375	39.4375	0.486275	0.989804
	10	0.09453	0.15739	0.12211																		9	58.75	51	1.47451	1.28
	11	0.09553	0.17299	0.10021																		10	44	114.062	1.10431	2.86275
	12	0.10887	0.18177	0.12433																		11	36.75	65.125	0.922353	1.63451
	13	0.08704	0.19949	0.1229																		12	45	139.312	1.12941	3.49647
	14	0.13033	0.1661	0.13376
	15	0.1269	0.13866	0.10503
	16	0.1014	0.15826	0.11626
	17	0.07574	0.13879	0.1228
	18	0.08221	0.17018	0.11465
	19	0.09833	0.18537	0.09054
	20	0.0828	0.153631	0.125872
	21	0.06796	0.197708	0.134498

## Sheet: Fig. 5
Fig. 5a-b								Fig. 5c								Fig. 5d
				Raw							Raw		Normalized						Raw		Normalized
				Latency to Fall (s)							Before	±DBS	Before	±DBS					Before	±DBS	Before	±DBS
Genotype	Treatment	Animal #	Responder?	Before	DBS	After		Genotype	Treatment	Animal #	Latency to Fall (s)	Latency to Fall (s)	Latency to Fall (s)	Latency to Fall (s)		Genotype	Treatment	Animal #	Latency to Fall (s)	Latency to Fall (s)	Latency to Fall (s)	Latency to Fall (s)
Car8wdl	13 Hz	1	Yes	58.25	98.125	145.062		Car8wdl	No Surgery	1	159.875	121.5	2.69831	2.05063		Car8wdl	No Surgery	1	14.625	19.75	0.217865	0.488017
		2	No	38.125	21.875	25.8125				2	31.875	28.5	0.537975	0.481013				2	6.25	14	2.25272	2.7146
		3	Yes	20.25	38	41.125				3	41.5	40.5	0.700422	0.683544				3	64.625	77.875	1.01961	1.02832
		4	Yes	23	80.9375	121.625				4	27.375	56	0.462025	0.945148				4	29.25	29.5	0.509804	0.688453
		5	Yes	23.125	50	48.5625				5	35.625	9	0.601266	0.151899			0 Hz	1	1.75	6.25	0.9525	0.8025
		6	No	29.375	16.625	52.8125			0 Hz	1	132.75	163.875	1.39051	1.71653				2	15.875	13.375	2.64	6.70875
		7	No	82.125	88.9375	137.062				2	72.5	120.438	0.759411	1.26154				3	44	111.812	0.9225	1.38
		8	Yes	19.375	43.25	39.4375				3	82.125	113.417	0.860229	1.188				4	15.375	23	0.105	0.375
		9	No	58.75	59.6875	51				4	94.5	152.062	0.989853	1.5928				5	16.875	24.1875	1.0125	1.45125
		10	Yes	44	84.4375	114.062			13 Hz	1	120	132.938	2.4	2.65875				6	6.125	18.1875	0.3675	1.09125
		11	No	36.75	32.3125	65.125				2	32.625	102.25	0.6525	2.045			13 Hz	1	11.125	5.625	0.950855	0.480769
		12	Yes	45	104.562	139.312				3	40.875	69.5	0.8175	1.39				2	18.875	21.5625	1.61325	1.84295
										4	6.5	21.1875	0.13	0.42375				3	10.375	18.625	0.886752	1.59188
																		4	11	55.5625	0.940171	4.74893
																		5	7.125	6.16667	0.608974	0.527066

## Sheet: Fig. 6
Fig. 6e						Fig. 6f						Fig. 6h					Fig. 6i
		Raw						Raw				Genotype	Treatment	Animal #	% Improvement					Raw		Normalized
		P30						P30				Vgatflox/flox	No Surgery	1	54.1977					Before	±DBS	Before	±DBS
Genotype	Purkinje Cell #	% SS Pause	SS ISI CV	SS ISI CV2		Genotype	Purkinje Cell #	% SS Pause	SS ISI CV	SS ISI CV2				2	85.1821		Genotype	Treatment	Animal #	Latency to Fall (s)	Latency to Fall (s)	Latency to Fall (s)	Latency to Fall (s)
Control	1	35.2655	1.27458	0.439554		Control	1	9.4446	2.20026	0.319042				3	26.2418		L7Cre;Vgatflox/flox	0 Hz	1	11.375	21.25	0.845725	1.57993
	2	12.8922	1.36077	0.365492			2	0.0561	0.316628	0.210284				4	-0.820826				2	32.125	14.9792	2.38848	1.11369
	3	26.9937	1.36118	0.422571			3	1.102	0.547096	0.479719				5	23.6675				3	3.25	5.5625	0.241636	0.413569
	4	17.1228	2.05083	0.4765			4	2.4294	1.17219	0.278666				6	6.22088				4	13.75	19	1.0223	1.41264
	5	25.8407	2.05417	0.444218			5	0.1832	0.56377	0.602552			0 Hz	1	9.50855				5	6.75	6.5	0.501859	0.483271
	6	31.5696	2.24145	0.357554			6	0	0.241997	0.255564				2	33.4958			20 Hz	1	5.25	8.0625	0.509709	0.782767
	7	17.8695	2.86206	0.314058			7	0.4102	0.52681	0.525531				3	11.6697				2	18	18.625	1.74757	1.80825
	8	24.4034	2.93175	0.377063			8	0	0.310446	0.348188				4	-4.90112				3	14	5.8125	1.35922	0.56432
	9	9.907	3.26524	0.665337			9	8.6868	1.55666	0.504749			2 Hz	1	25.0928				4	7.25	6.75	0.703883	0.65534
	10	12.4865	3.27799	0.402302			10	0	0.471954	0.531882				2	21.3145				5	7	6	0.679612	0.582524
	11	5.927	3.43451	0.629394			11	0.4568	0.418841	0.403018				3	24.2954
	12	28.4399	3.67506	0.333205		Car8wdl	1	0	0.25218	0.182279				4	11.4493
	13	14.1247	3.75898	0.413793			2	7.471	3.65204	0.22432				5	41.059
	14	8.4404	3.7697	0.250973			3	34.9522	10.6728	0.385574				6	16.1844
	15	22.7592	3.94604	0.36959			4	29.7062	2.23907	0.264947			20 Hz	1	21.0854
	16	25.6332	4.21561	0.592827			5	20.8499	11.1394	0.287632				2	14.0896
	17	30.1235	4.47226	0.519041			6	10.2975	1.91361	0.223957				3	-15.8452
	18	11.3181	4.48964	0.304419			7	10.2972	1.7168	0.326737			130 Hz	1	-29.2838
	19	8.4132	4.97908	0.330043			8	0	0.345204	0.400627				2	-31.9142
	20	14.0989	5.39665	0.238177			9	19.5719	4.9321	0.454556				3	9.91462
	21	15.0255	5.70463	0.387696			10	25.0041	6.04415	0.437876				4	-20.0585
	22	48.5867	6.03251	0.278602			11	40.7635	7.66276	0.33109		L7Cre;Vgatflox/flox	No Surgery	1	4.54545
	23	66.0788	6.06895	0.311731										2	4.86111
	24	53.7121	6.92045	0.382285										3	-14.3952
	25	27.5737	7.05624	0.250858									0 Hz	1	86.8132
Car8wdl	1	18.1789	0.375467	0.107384										2	-53.3722
	2	1.0223	1.64766	0.400782										3	71.1538
	3	4.4758	2.6271	0.238645										4	38.1818
	4	28.9684	3.24018	0.21064										5	-3.7037
	5	42.6985	3.89383	0.220028									2 Hz	1	33.0579
	6	22.3806	4.07739	0.136076										2	1.06383
	7	26.4713	4.1707	0.090948										3	-5.20833
	8	25.0703	5.46337	0.277085										4	41.059
	9	11.6555	6.13882	0.167827									20 Hz	1	53.5714
	10	36.5879	6.37351	0.269581										2	3.47222
	11	64.6674	6.67397	0.178521										3	-58.4821
	12	55.1382	6.88263	0.171591										4	-6.89655
	13	57.2339	6.88785	0.140255										5	-14.2857
	14	20.5085	7.0944	0.386671									130 Hz	1	18
														2	92.268
														3	-15.3846
														4	35.1852

## Sheet: Supplementary Fig. 1
Supplementary Fig. 1c
			Raw		Normalized
			Before	±DBS	Before	±DBS
Genotype	Treatment	Animal #	Latency to Fall (s)	Latency to Fall (s)	Latency to Fall (s)	Latency to Fall (s)
Car8wdl	No Surgery	1	123.375	52.75	2.1	0.897872
		2	45.25	78.5	0.770213	1.33617
		3	124.25	132.25	2.11489	2.25106
		4	55	60.875	0.93617	1.03617
		5	31.75	44.375	0.540426	0.755319
		6	35.25	35.0625	0.6	0.596809
		7	15.75	21.875	0.268085	0.37234
		8	39.375	32.6875	0.670213	0.556383
	0 Hz	1	28.875	30.9375	0.745763	0.799031
		2	5.875	14.4375	0.151735	0.372881
		3	22.25	21.5625	0.574657	0.556901
		4	17.25	23.25	0.445521	0.600484
		5	58.375	78.375	1.50767	2.02421
		6	87.875	52.4375	2.26957	1.35432
		7	107	117.438	2.76352	3.03309
		8	52.125	70.625	1.34625	1.82405
		9	33.875	63.9375	0.874899	1.65133
		10	25.5	40.375	0.658596	1.04278
		11	16.875	26.125	0.435835	0.674738
		12	8.75	13.25	0.225989	0.342211
	2 Hz	1	24.25	34.4375	0.500645	0.710968
		2	18.75	32.1875	0.387097	0.664516
		3	110.75	125.125	2.28645	2.58323
		4	4.125	9.3125	0.0851613	0.192258
		5	12.875	18.5625	0.265806	0.383226
		6	119.875	120.688	2.47484	2.49161
	13 Hz	1	58.25	98.125	1.46196	2.46275
		2	38.125	21.875	0.956863	0.54902
		3	20.25	38	0.508235	0.953725
		4	23	80.9375	0.577255	2.03137
		5	23.125	50	0.580392	1.2549
		6	29.375	16.625	0.737255	0.417255
		7	82.125	88.9375	2.06118	2.23216
		8	19.375	43.25	0.486275	1.08549
		9	58.75	59.6875	1.47451	1.49804
		10	44	84.4375	1.10431	2.11922
		11	36.75	32.3125	0.922353	0.81098
		12	45	104.562	1.12941	2.62431
	130 Hz	1	46.25	48.0625	1.03472	1.07527
		2	7.75	17.5625	0.173386	0.392915
		3	25	17.625	0.55931	0.394314
		4	31.375	17.5	0.701934	0.391517
		5	56.75	58.0625	1.26963	1.299
		6	79	85.25	1.76742	1.90725
		7	57.125	60.9375	1.27802	1.36332
		8	53.875	77.5625	1.20531	1.73526
		9	51.375	78.5625	1.14938	1.75763
		10	79.375	57.4375	1.77581	1.28502
		11	27.375	69.0625	0.612445	1.54509
		12	21.125	18.375	0.472617	0.411093

## Sheet: Supplementary Fig. 2
Supplementary Fig. 2a																Supplementary Fig. 2b
			Raw																Raw
			Latency to Fall (s)													Genotype	Age	Animal #	Latency to Fall (s)
Genotype	Age	Animal #	Day 1	Day 2	Day 3	Day 4	Day 8	Day 9	Day 10	Day 11	Day 15	Day 16	Day 17	Day 18		Control	P21	1	192.042
Control	P21	1	151	231	170.25	157.5	182.75	228.25	185.5	228.25	248	197.5	212.25	112.25				2	210.562
		2	208	257	264.5	165.5	236.25	241.25	187.75	176.25	200.25	183.5	211.25	195.25				3	221.229
		3	211	273.25	270	243.25	234.5	226.25	225.75	163.5	167.5	161.5	209.75	268.5				4	239.292
		4	237.75	242.25	261	254	232.25	254.5	275.5	238.25	199.25	217.25	218.75	240.75				5	269.958
		5	156.5	275	281.75	282.25	265.25	235.75	289.25	293.5	275.75	284.75	300	299.75				6	251.062
		6	61.75	150.5	231.25	292.75	246.75	283.75	291.5	298.25	280	274	300.25	302				7	226.354
		7	169.25	197.75	229	274.5	195.5	236.5	212.5	218	233.25	241.25	252.75	256			P60-P120	1	272.771
	P60-P120	1	192.75	229	271.75	264	298.5	289.5	301.75	296	299.5	278	286.25	266.25				2	277.375
		2	189.25	234.25	276.75	282.5	259.25	299.25	279.25	299.25	299.75	295.25	296.75	317				3	260.667
		3	183.25	205.75	265	247.25	198.5	272.25	282	294.75	294.5	291.5	291.5	301.75				4	264.75
		4	182	214	261.25	282.25	283.25	301.25	293.5	303.5	302.75	304.25	306.75	300				5	277.896
		5	178.75	244	270.75	257.5	248.75	284	299	271.75	299	296.75	294.75	300				6	270.417
		6	211	282	282.5	306.25	306.5	288.25	298.75	294.5	296.75	301.25	272.75	297.5				7	293.364
		7	98.75	249.25	247.75	280.75	285.25	298.5	293.5	309	262.25	292	296.75	263.25		Car8wdl	P21	1	109.917
		8	197.5	247.75	215.25	237.75	222	281.25	296	292	-	-	-	-				2	119.229
		9	138.25	224	254.5	289	294	273.75	277.75	268	-	-	-	-				3	96.3333
		10	170.25	253	265	288.5	261	270	300	298.75	-	-	-	-				4	114
Car8wdl	P21	1	49.25	71	51	90.5	99.5	137.25	122.5	137.25	140.5	134.5	139	146.75			P60-P120	1	75.3333
		2	21.75	75.5	85.75	128.5	126.75	141.75	146.25	141.75	131.25	115	151.25	165.25				2	80.25
		3	42.5	84.5	105	100	103.75	89	112	121	105	109.25	80.5	103.5				3	59.7292
		4	47	59	91.5	91	138.25	95.25	152.5	157.25	105	149.25	132.75	149.25				4	42.9167
	P60-P120	1	56.75	84.75	112.25	134.5	41.75	85.5	44	39.75	59.25	43.75	95.25	106.5				5	31.0625
		2	31.5	38.5	45.25	45.25	48	74.25	108.25	83.5	101.25	119.25	137.75	130.25				6	18.9583
		3	49	96.75	124	124.5	133.25	138.75	142.5	114.5	142.75	155.25	64	157.75				7	37.375
		4	46.75	42.5	69.75	40.25	33.25	121.75	44.75	43.75	39.5	103.75	58.5	72.25				8	120.25
		5	50.75	30.75	30.75	32.75	39	43	44.5	51	34	46.25	64.5	47.75
		6	12.25	18.5	40.75	29.75	39.75	39	35.75	25.75	29	37.75	21.5	43
		7	9.75	11.25	25.25	6.25	12.75	19.5	14	41.25	24	31.5	18.75	13.25
		8	11	31.75	47.75	31	19.75	45	6.25	59.75	41.25	67.75	51.5	35.75

## Sheet: Supplementary Fig. 3
Supplementary Fig. 3a								Supplementary Fig. 3b
			Raw		Normalized			Genotype	Treatment	Animal #	% Improvement
			Before	±DBS	Before	±DBS		Control	No Surgery	1	10.6626
Genotype	Treatment	Animal #	Latency to Fall (s)	Latency to Fall (s)	Latency to Fall (s)	Latency to Fall (s)				2	1.654
Control	No Surgery	1	267.875	296.438	1.0021	1.10895				3	2.245
		2	279.625	284.25	1.04606	1.06336				4	8.69365
		3	256.125	261.875	0.958148	0.979659				5	4.44865
		4	271.75	295.375	1.0166	1.10498				6	0.89172
		5	264.125	275.875	0.988076	1.03203				7	2.0551
		6	294.375	297	1.10124	1.11106				8	2.4379
		7	276.75	282.438	1.03531	1.05658				9	20.447
		8	271.75	278.375	1.0166	1.04138				10	12.228
		9	226.5	272.812	0.847323	1.02058			0 Hz	1	43.7453
		10	264.25	296.562	0.988543	1.10942				2	-18.4102
	0 Hz	1	166.875	239.875	0.858595	1.23419				3	37.1291
		2	181.625	148.188	0.934485	0.762445				4	41.9506
		3	181.125	248.375	0.931913	1.27792				5	-3.76121
		4	106.375	151	0.547314	0.776915				6	40.4859
		5	181.125	174.312	0.931913	0.896861				7	3.5546
		6	213.5	299.938	1.09849	1.54322				8	14.1134
		7	291.875	302.25	1.50174	1.55512				9	-3.31719
		8	207.25	236.5	1.06633	1.21682				10	73.0952
		9	258.125	249.562	1.32809	1.28403				11	-5.0789
		10	105	181.75	0.540239	0.935128				12	-13.8526
		11	253.5	240.625	1.30429	1.23805				13	12.519
		12	296.875	255.75	1.52746	1.31587				14	40.1822
		13	164.75	185.375	0.847661	0.95378				15	44.0123
		14	185.25	259.688	0.953136	1.33613			2 Hz	1	20.2028
		15	122.125	175.875	0.62835	0.904901				2	21.9088
	2 Hz	1	221.917	266.75	1.1054	1.32872				3	21.6965
		2	161.75	197.188	0.805701	0.98222				4	15.3653
		3	223.25	271.688	1.11204	1.35332				5	17.9226
		4	224.125	258.562	1.1164	1.28794				6	76.5137
		5	245.5	289.5	1.22287	1.44204			13 Hz	1	28.7842
		6	128	225.938	0.637587	1.12543				2	4.85883
	13 Hz	1	205.625	264.812	0.989771	1.27467				3	21.6965
		2	190.375	199.625	0.916366	0.96089				4	-6.87721
		3	223.25	271.688	1.07461	1.30776			130 Hz	1	25.382
		4	211.75	197.188	1.01925	0.949158				2	64.1204
	130 Hz	1	147.25	184.625	0.784953	0.984189				3	61.1293
		2	162	265.875	0.863581	1.41731				4	39.1711
		3	152.75	246.125	0.814272	1.31203				5	66.3348
		4	140.25	195.188	0.747638	1.0405				6	4.10284
		5	138.125	229.75	0.73631	1.22474				7	-2.81625
		6	228.5	237.875	1.21808	1.26805				8	24.3993
		7	270.75	263.125	1.4433	1.40265				9	68.2056
		8	218.5	271.812	1.16477	1.44896				10	22.3398
		9	143.5	241.375	0.764962	1.28671				11	-0.718391
		10	200.875	245.75	1.07081	1.31003
		11	261	259.125	1.39133	1.38133

## Sheet: Supplementary Fig. 4
Supplementary Fig. 4c
		Raw
		ML Thickness (m)
Genotype	Animal #	0 Hz	13 Hz	130 Hz
Control	1	122.209	132.385	109.735
	2	152.34	119.558	138.863
	3	165.886	135.496	151.79
Car8wdl	1	120.267	140.872	114.623
	2	140.55	118.514	121.384
	3	161.546	132.5	131.081

[truncated: 10 more sheets: Supplementary Fig. 6, Supplementary Fig. 8, Supplementary Fig. 9, Supplementary Fig. 10, Supplementary Fig. 11, Supplementary Fig. 13, Supplementary Fig. 14, Supplementary Fig. 15, Supplementary Fig. 16, Supplementary Fig. 17]
